# Supplementary material for: Bis(μ2-quinoline-2-carboxyl­ato)-κ3 N,O 1:O 1;κ3 O 1:N,O 1-bis­[(acetato-κO)(ethanol-κO)lead(II)]
Source: Acta Crystallogr Sect E Struct Rep Online. 2011 Jan 29;67(Pt 2):m264. doi: 10.1107/S1600536811002509 (PMC3051551; doi:10.1107/S1600536811002509)
Supplement: Supplementary file 2 [file e-67-0m264-Isup2.hkl]

# 
# h,k,l, Fc-squared, Fo-squared, sigma(Fo-squared) and status flag 
# 
data_I
_shelx_title '  P21/c' 
_shelx_refln_list_code          4 
_shelx_F_calc_maximum      368.02 
_exptl_crystal_F_000       912.00 
_reflns_d_resolution_high  0.7697 
 
loop_ 
 _symmetry_equiv_pos_as_xyz 
 'x, y, z' 
 '-x, y+1/2, -z+1/2' 
 '-x, -y, -z' 
 'x, -y-1/2, z-1/2' 
 
_cell_length_a     7.3419 
_cell_length_b     8.4004 
_cell_length_c    23.8008 
_cell_angle_alpha  90.000 
_cell_angle_beta   93.722 
_cell_angle_gamma  90.000 
 
_shelx_F_squared_multiplier     1.000 
 
loop_ 
 _refln_index_h 
 _refln_index_k 
 _refln_index_l 
 _refln_F_squared_calc 
 _refln_F_squared_meas 
 _refln_F_squared_sigma 
 _refln_observed_status 
   1   0   0    24400.36    23598.86    740.39 o 
   2   0   0   135436.80   132644.38   3987.71 o 
   3   0   0    15579.04    16081.81    790.50 o 
   4   0   0    15505.48    14971.24    485.40 o 
   5   0   0    14499.97     8757.71   7312.06 o 
   6   0   0    10711.69    10859.33    528.85 o 
   7   0   0    17696.16    18019.30    632.50 o 
   8   0   0     3553.30     3655.44    343.82 o 
   9   0   0    16788.82    17056.78    865.62 o 
   1   1   0     1493.31     1455.30     53.65 o 
   2   1   0      363.63      514.72     58.80 o 
   3   1   0       56.71      207.91     33.36 o 
   4   1   0      462.49      671.33     50.82 o 
   5   1   0     1599.67     1798.35    106.37 o 
   6   1   0      451.84      577.28     75.66 o 
   7   1   0       39.70      147.45     58.62 o 
   8   1   0      149.58      176.96    111.34 o 
   9   1   0       34.97      -11.34     58.74 o 
   0   2   0     8019.99     7842.71    286.84 o 
   1   2   0      186.73      151.29     20.01 o 
   2   2   0    40489.94    39661.15    554.99 o 
   3   2   0     9065.71     8772.40    189.77 o 
   4   2   0    35510.72    35884.80    558.65 o 
   5   2   0    15618.78    16138.30    356.40 o 
   6   2   0    12160.20    12433.95    465.23 o 
   7   2   0    19144.84    20331.46    679.76 o 
   8   2   0      938.01     1190.13    159.18 o 
   9   2   0    10268.45    10760.62    543.41 o 
   1   3   0    25106.93    23949.17    412.69 o 
   2   3   0     2581.54     2657.74     93.06 o 
   3   3   0    23485.61    23781.89    399.95 o 
   4   3   0     6213.12     6299.38    175.56 o 
   5   3   0     7778.21     7814.17    226.68 o 
   6   3   0     5491.44     5349.10    209.76 o 
   7   3   0     1877.04     1820.29    186.59 o 
   8   3   0     6042.85     6365.12    387.21 o 
   9   3   0      332.54      162.01     75.12 o 
   0   4   0    19887.54    20123.68    538.98 o 
   1   4   0     1602.67     1788.10     84.19 o 
   2   4   0    17958.49    17708.82    358.85 o 
   3   4   0     8154.29     7893.91    227.06 o 
   4   4   0    10931.63    10999.39    368.11 o 
   5   4   0     7057.37     6870.49    251.42 o 
   6   4   0     5048.13     4913.40    212.13 o 
   7   4   0     5338.38     5336.37    251.11 o 
   8   4   0     1429.59     1344.11    182.96 o 
   1   5   0    24584.23    23378.44    555.24 o 
   2   5   0       97.06      171.66     29.08 o 
   3   5   0    27702.41    27353.85    488.22 o 
   4   5   0    10234.32     9705.99    454.65 o 
   5   5   0    10793.87     9718.65    460.39 o 
   6   5   0    12880.51    13323.29    536.62 o 
   7   5   0     3309.88     3236.69    472.72 o 
   8   5   0     7543.75     7523.15    462.57 o 
   0   6   0     6859.29     6522.02    486.70 o 
   1   6   0      105.90      144.05     28.27 o 
   2   6   0     1896.36     1954.70    132.13 o 
   3   6   0       21.01      133.87     35.14 o 
   4   6   0      248.15      217.98     39.80 o 
   5   6   0       28.99       18.00     56.52 o 
   6   6   0      129.18      138.34     61.56 o 
   7   6   0      274.01      571.57    163.40 o 
   1   7   0    31517.98    30346.99    784.47 o 
   2   7   0     3355.98     3389.33    180.75 o 
   3   7   0    20498.02    20586.81    542.64 o 
   4   7   0     8006.65     7960.89    397.76 o 
   5   7   0     8862.38     8886.11    476.93 o 
   6   7   0    10741.35    11366.62    957.00 o 
   7   7   0     2352.20     2361.49    501.16 o 
   0   8   0     2811.86     2766.96    198.20 o 
   1   8   0      346.75      316.37     54.07 o 
   2   8   0      639.15      738.77    102.51 o 
   3   8   0      298.98      399.73    103.26 o 
   4   8   0       14.55      135.02     63.33 o 
   5   8   0       33.36      -44.11     49.10 o 
   6   8   0        4.33     -128.51     85.67 o 
   1   9   0    10473.77    10689.33    371.25 o 
   2   9   0     1241.06     1190.60    118.47 o 
   3   9   0     9241.03     8959.45    548.59 o 
   4   9   0     3394.10     3213.72    337.47 o 
   5   9   0     5077.97     4915.02    557.94 o 
   0  10   0     5242.58     5507.43    325.89 o 
   1  10   0      164.69      158.54     65.63 o 
   2  10   0     3552.95     3474.27    255.65 o 
   3  10   0      715.76      639.02    167.78 o 
  -9   1   1    14797.24    16150.64    600.94 o 
  -8   1   1       41.60       12.38     42.51 o 
  -7   1   1    24969.10    24099.80    757.21 o 
  -6   1   1     4190.45     4170.23    233.12 o 
  -5   1   1    30223.36    30589.31    643.02 o 
  -4   1   1    14357.77    14287.62    401.88 o 
  -3   1   1    31349.86    29707.90    540.40 o 
  -2   1   1    47751.03    47347.95    778.58 o 
  -1   1   1    22843.73    23144.86    384.49 o 
   0   1   1    89349.53    79866.91   1811.68 o 
   1   1   1     1046.68     1113.91     40.17 o 
   2   1   1    48026.22    45766.14    626.93 o 
   3   1   1      147.49      183.34     24.08 o 
   4   1   1    34741.46    33277.13    640.32 o 
   5   1   1     5014.74     5707.33    244.59 o 
   6   1   1    23376.40    23458.72    577.15 o 
   7   1   1    14147.15    14544.60    474.11 o 
   8   1   1     6537.88     7164.50    347.93 o 
   9   1   1    10838.08    11485.57    488.76 o 
  -9   2   1      233.68      146.98     66.91 o 
  -8   2   1     2258.70     2337.69    222.40 o 
  -7   2   1      418.73      445.58     74.90 o 
  -6   2   1     6704.01     6590.04    235.14 o 
  -5   2   1     1818.23     1859.74     81.61 o 
  -4   2   1     5478.84     5515.58    148.52 o 
  -3   2   1     6780.79     7055.06    161.02 o 
  -2   2   1     4782.16     4931.59    114.95 o 
  -1   2   1     1696.89     1578.18     58.33 o 
   0   2   1     4163.62     4247.45    136.83 o 
   1   2   1     1387.71     1307.48     50.24 o 
   2   2   1      356.05      471.61     34.20 o 
   3   2   1    12509.90    13047.15    269.86 o 
   4   2   1     2398.33     2482.91    100.18 o 
   5   2   1    10714.96    11260.83    316.41 o 
   6   2   1     2414.94     2488.32    119.72 o 
   7   2   1     2319.29     2532.05    215.21 o 
   8   2   1     1816.74     2071.16    209.62 o 
   9   2   1      481.06      591.53    111.45 o 
  -9   3   1    10452.26    10158.55    926.08 o 
  -8   3   1       12.93       64.74     46.60 o 
  -7   3   1    15536.09    16873.53    626.37 o 
  -6   3   1     1542.08     1649.39    115.02 o 
  -5   3   1    16970.76    17461.28    374.63 o 
  -4   3   1     7202.01     7071.87    183.92 o 
  -3   3   1    20756.30    21147.33    363.88 o 
  -2   3   1    19410.08    18337.30    354.46 o 
  -1   3   1     5930.23     5440.49    155.56 o 
   0   3   1    28556.64    27560.06    490.12 o 
   1   3   1      133.00      161.65     21.12 o 
   2   3   1    36774.95    35981.18    493.85 o 
   3   3   1     1742.09     1892.09     86.92 o 
   4   3   1    26956.39    26815.70    534.14 o 
   5   3   1     2439.92     2583.15    140.43 o 
   6   3   1    13278.55    13601.06    469.30 o 
   7   3   1     4161.29     4325.90    287.95 o 
   8   3   1     5596.36     6540.93    395.65 o 
   9   3   1     6602.18     6680.22    743.72 o 
  -8   4   1     8023.17     8199.14    465.88 o 
  -7   4   1      359.48      458.09     70.46 o 
  -6   4   1    11184.10    11834.41    384.50 o 
  -5   4   1     1528.45     1476.60     92.92 o 
  -4   4   1    19892.85    18891.89    681.08 o 
  -3   4   1    10511.68    10302.91    268.60 o 
  -2   4   1    14947.81    14668.92    292.75 o 
  -1   4   1    23689.11    22674.36    464.82 o 
   0   4   1     7507.07     7977.34    206.53 o 
   1   4   1    41989.12    41032.66    676.79 o 
   2   4   1      760.04      857.44     60.14 o 
   3   4   1    25318.51    24367.97    479.89 o 
   4   4   1     1373.12     1366.92    126.63 o 
   5   4   1     8924.37     8720.03    262.29 o 
   6   4   1     4536.06     4578.52    273.31 o 
   7   4   1     4697.68     4719.84    309.88 o 
   8   4   1     5527.08     5675.13    379.34 o 
  -8   5   1       26.31      120.90    104.53 o 
  -7   5   1     2355.34     2482.77    333.06 o 
  -6   5   1      582.67      623.91    100.55 o 
  -5   5   1     1538.82     1365.33    159.70 o 
  -4   5   1     1457.02     1251.05     95.33 o 
  -3   5   1     2852.00     3363.16    139.10 o 
  -2   5   1     6048.56     6208.70    183.35 o 
  -1   5   1     3958.19     3979.04    191.61 o 
   0   5   1     9688.72     9632.86    254.60 o 
   1   5   1     1472.20     1603.77    102.85 o 
   2   5   1     8676.37     8708.15    237.35 o 
   3   5   1        3.43       48.74     24.08 o 
   4   5   1     7879.54     7273.16    280.93 o 
   5   5   1      426.06      456.43     73.06 o 
   6   5   1     3786.71     3771.23    333.08 o 
   7   5   1      621.86      724.85    116.12 o 
   8   5   1     1341.52     1216.28    179.93 o 
  -7   6   1      132.54       65.18     52.87 o 
  -6   6   1    21540.31    19891.45    876.75 o 
  -5   6   1     4172.89     3698.59    327.71 o 
  -4   6   1    15636.94    15517.77    574.15 o 
  -3   6   1    14745.84    14005.53    372.51 o 
  -2   6   1     7020.96     7002.53    270.06 o 
  -1   6   1    29443.35    28865.95    489.33 o 
   0   6   1     3318.79     3539.40    179.67 o 
   1   6   1    34892.65    34061.09    840.15 o 
   2   6   1      631.42      640.57     72.94 o 
   3   6   1    42290.50    40384.19    877.61 o 
   4   6   1     4990.55     5187.88    240.19 o 
   5   6   1    16658.17    14822.40    915.72 o 
   6   6   1     6833.38     6443.58    397.19 o 
   7   6   1     5922.09     6160.55    870.30 o 
  -7   7   1       14.44       16.98     79.81 o 
  -6   7   1       27.64       63.87     56.27 o 
  -5   7   1      854.81      832.64    130.14 o 
  -4   7   1     1138.69     1319.14    155.86 o 
  -3   7   1       34.71      193.82     67.12 o 
  -2   7   1      259.61      262.67     49.07 o 
  -1   7   1        1.06       65.67     38.83 o 
   0   7   1      513.13      540.63     93.58 o 
   1   7   1       96.35       87.77     28.03 o 
   2   7   1      419.38      525.83     71.54 o 
   3   7   1      160.89      214.13     44.91 o 
   4   7   1       50.20        7.64     43.46 o 
   5   7   1       63.33       78.14     62.22 o 
   6   7   1      195.61      173.35     71.30 o 
   7   7   1      880.82     1161.28    361.50 o 
  -6   8   1     9868.69     9388.57    946.46 o 
  -5   8   1     3512.43     3358.69    288.52 o 
  -4   8   1    13025.14    13431.48    767.16 o 
  -3   8   1    12169.82    12028.99    771.36 o 
  -2   8   1     6927.89     7167.09    330.04 o 
  -1   8   1    12614.87    13148.95    383.63 o 
   0   8   1     2710.35     2776.28    191.87 o 
   1   8   1    18806.02    19718.73    575.69 o 
   2   8   1       11.58       10.66     21.10 o 
   3   8   1    14420.45    15166.81    557.53 o 
   4   8   1      480.51      543.91     98.94 o 
   5   8   1    12880.11    12087.75    653.37 o 
   6   8   1     3540.30     2751.48    454.44 o 
  -5   9   1     1392.96     1466.32    308.71 o 
  -4   9   1     1622.66     1513.59    231.94 o 
  -3   9   1     1032.26     1048.47    184.88 o 
  -2   9   1     1815.58     1876.85    148.20 o 
  -1   9   1      601.10      698.72     87.61 o 
   0   9   1     2594.14     2603.09    144.59 o 
   1   9   1       87.78       98.35     39.56 o 
   2   9   1     1516.23     1516.88    132.09 o 
   3   9   1      136.16      269.62     78.58 o 
   4   9   1     1291.40     1230.28    205.68 o 
  -3  10   1     3677.04     3356.90    401.92 o 
  -2  10   1     3198.72     3069.22    200.35 o 
  -1  10   1     7951.63     8273.72    303.49 o 
   0  10   1     1134.98     1146.65    117.98 o 
   1  10   1     8150.03     7996.75    514.93 o 
   2  10   1       79.73       78.35     46.78 o 
   3  10   1     8716.77     7118.49    613.69 o 
  -9   0   2    12143.66    13227.24    753.70 o 
  -8   0   2      512.73      640.87    149.12 o 
  -7   0   2    22223.08    22477.36    904.61 o 
  -6   0   2       52.94       49.67     38.20 o 
  -5   0   2    42297.95    43910.92   1598.75 o 
  -4   0   2     1976.54     2189.69    191.45 o 
  -3   0   2    69583.93    69098.84   2155.49 o 
  -2   0   2    17550.16    16761.35    632.79 o 
  -1   0   2    53756.80    52843.26   1630.87 o 
   1   0   2    23303.44    23488.15    553.17 o 
   2   0   2    95423.35    91660.42   2008.62 o 
   3   0   2     1765.76     1780.09     95.62 o 
   4   0   2    37294.14    37694.11   1000.01 o 
   5   0   2       11.14      272.26     69.62 o 
   6   0   2    31565.55    32091.59   1048.01 o 
   7   0   2     8830.07     8502.87    407.26 o 
   8   0   2    13222.87    14817.58    734.11 o 
   9   0   2     7824.42     8248.98    568.56 o 
  -9   1   2      120.02      248.92     81.30 o 
  -8   1   2     1646.35     1707.63    166.69 o 
  -7   1   2      353.98      480.45     68.91 o 
  -6   1   2     1420.01     1540.33    122.43 o 
  -5   1   2       17.87       24.88     19.38 o 
  -4   1   2     2595.28     2471.71    126.82 o 
  -3   1   2     3067.08     3048.33     97.72 o 
  -2   1   2      547.77      710.67     50.40 o 
  -1   1   2      911.83      979.06     83.82 o 
   0   1   2     3626.76     3489.01     97.12 o 
   1   1   2     3460.85     3422.01     79.38 o 
   2   1   2      618.67      631.73     40.29 o 
   3   1   2     8822.00     9931.70    210.71 o 
   4   1   2      493.83      680.11     54.96 o 
   5   1   2     3167.25     3298.80    133.32 o 
   6   1   2       46.78       45.00     38.51 o 
   7   1   2     1321.38     1187.66    124.13 o 
   8   1   2      102.60      196.43     63.39 o 
   9   1   2      482.66      415.80     95.66 o 
  -9   2   2     9340.07     9997.13    524.20 o 
  -8   2   2     1963.90     2085.16    211.43 o 
  -7   2   2    19141.06    20136.16    581.89 o 
  -6   2   2        4.86       18.43     24.88 o 
  -5   2   2    28594.14    28701.80    545.20 o 
  -4   2   2     2544.78     2535.46     96.70 o 
  -3   2   2    37470.83    37735.20    603.98 o 
  -2   2   2    23860.00    24250.09    409.22 o 
  -1   2   2    38053.58    34541.29    750.74 o 
   0   2   2    78239.30    73909.62   1062.23 o 
   1   2   2    13792.03    13456.57    223.52 o 
   2   2   2    40042.61    39318.04    617.97 o 
   3   2   2     6467.90     7149.89    179.46 o 
   4   2   2    47519.18    47478.42    710.46 o 
   5   2   2      135.80      166.14     84.09 o 
   6   2   2    28668.23    28964.54    795.99 o 
   7   2   2     2153.06     2152.14    164.18 o 
   8   2   2    11177.57    12212.83    538.10 o 
   9   2   2     4242.54     4394.66    295.35 o 
  -9   3   2     1044.70     1278.57    308.17 o 
  -8   3   2     3200.71     3204.69    271.61 o 
  -7   3   2      815.04      986.04    156.03 o 
  -6   3   2     9639.85     9377.64    303.48 o 
  -5   3   2      176.65      280.30     36.03 o 
  -4   3   2    12286.81    12105.04    255.48 o 
  -3   3   2     3628.47     3691.68    135.97 o 
  -2   3   2    12980.99    12632.63    270.99 o 
  -1   3   2    14670.98    14391.69    384.88 o 
   0   3   2    13047.06    13171.31    277.64 o 
   1   3   2    22932.32    22860.21    332.02 o 
   2   3   2     4188.52     4218.48    105.96 o 
   3   3   2    18610.16    19186.69    345.40 o 
   4   3   2       11.37       -0.70     14.90 o 
   5   3   2    12743.80    13030.65    294.94 o 
   6   3   2      280.30      399.34     93.24 o 
   7   3   2     7310.91     7391.44    300.48 o 
   8   3   2      858.62      929.52    142.00 o 
   9   3   2     3293.28     2834.15    479.85 o 
  -8   4   2     1167.29     1219.02    175.70 o 
  -7   4   2     7415.90     7598.52    415.57 o 
  -6   4   2       44.67       36.22     36.17 o 
  -5   4   2     6368.41     6673.64    312.29 o 
  -4   4   2      153.72      194.81     36.68 o 
  -3   4   2    19503.04    18976.01    403.83 o 
  -2   4   2     4408.03     4288.99    153.63 o 
  -1   4   2    23523.81    23208.54    474.85 o 
   0   4   2     9752.59    10076.99    236.13 o 
   1   4   2     5941.12     5517.12    173.50 o 
   2   4   2    18701.14    19203.80    330.89 o 
   3   4   2      117.68       57.48     33.08 o 
   4   4   2    18455.62    18430.71    353.97 o 
   5   4   2       69.41      172.90     37.16 o 
   6   4   2    10430.28    10774.15    450.09 o 
   7   4   2      552.36      536.66    114.43 o 
   8   4   2     5173.06     4935.27    348.85 o 
  -8   5   2    10828.33    11761.88    594.51 o 
  -7   5   2      356.86      692.50    187.21 o 
  -6   5   2    21827.33    22336.59    704.56 o 
  -5   5   2     1702.23     1940.68    188.77 o 
  -4   5   2    26445.42    24281.34    553.15 o 
  -3   5   2    10727.35    10958.91    269.73 o 
  -2   5   2    16254.54    16131.33    289.05 o 
  -1   5   2    17969.23    17523.73    415.45 o 
   0   5   2     8757.42     8839.14    410.68 o 
   1   5   2    19797.50    18741.74    465.72 o 
   2   5   2     9079.23     8801.86    234.06 o 
   3   5   2    28574.44    28111.70    455.14 o 
   4   5   2      298.51      392.92     58.27 o 
   5   5   2    17624.46    16035.80    508.33 o 
   6   5   2     1346.41     1224.42    117.12 o 
   7   5   2     9781.87     9894.92    462.78 o 
   8   5   2     3139.88     3142.33    324.25 o 
  -7   6   2     1399.21     1257.39    333.71 o 
  -6   6   2       27.25       34.81     53.30 o 
  -5   6   2     4882.85     4606.70    320.53 o 
  -4   6   2      826.85      959.65    130.64 o 
  -3   6   2     1971.68     2231.09    133.97 o 
  -2   6   2      847.03      799.69     86.01 o 
  -1   6   2      505.86      241.96    122.00 o 
   0   6   2      536.49      592.32     53.78 o 
   1   6   2      730.73      779.62     72.89 o 
   2   6   2      398.15      534.95     69.68 o 
   3   6   2      567.33      587.02     62.72 o 
   4   6   2      385.14      455.68     66.21 o 
   5   6   2       18.00      107.33     57.74 o 
   6   6   2     1316.57     1235.68    173.53 o 
   7   6   2      602.81      673.50    386.87 o 
  -7   7   2      405.69      731.13    306.18 o 
  -6   7   2    16280.78    16024.18    989.25 o 
  -5   7   2       84.20      116.38     46.16 o 
  -4   7   2    19747.48    19548.33    687.65 o 
  -3   7   2     2370.63     2291.31    186.77 o 
  -2   7   2    17482.77    16313.90    678.87 o 
  -1   7   2     8907.91     8974.08    355.98 o 
   0   7   2    13387.11    13993.39    350.28 o 
   1   7   2    26134.61    26448.25    531.36 o 
   2   7   2     1502.10     1598.62    120.31 o 
   3   7   2    25275.83    26110.85    622.82 o 
   4   7   2      448.49      586.04    113.97 o 
   5   7   2    14087.93    15146.07    631.47 o 
   6   7   2     1109.28     1098.69    165.37 o 
   7   7   2     9129.40     9109.15    952.59 o 
  -6   8   2        4.76     -166.52    138.88 o 
  -5   8   2      394.73      276.73     97.78 o 
  -4   8   2        0.42      124.94     70.63 o 
  -3   8   2     1197.41     1221.36    177.39 o 
  -2   8   2      193.13      174.23     52.13 o 
  -1   8   2      671.69      680.33    127.36 o 
   0   8   2       48.67       61.53     55.81 o 
   1   8   2      229.90      207.59    147.06 o 
   2   8   2       57.22      164.63     66.82 o 
   3   8   2      134.33       99.74     45.84 o 
   4   8   2      660.02      673.44    109.07 o 
   5   8   2        5.64      -14.46     87.02 o 
  -5   9   2      149.51      451.33    196.95 o 
  -4   9   2    11209.06    10186.11    622.41 o 
  -3   9   2     3505.24     3450.36    325.66 o 
  -2   9   2     8321.13     8978.56    456.10 o 
  -1   9   2     5876.06     6253.06    244.64 o 
   0   9   2     5957.54     6417.81    263.18 o 
   1   9   2     7954.69     7951.17    309.29 o 
   2   9   2     2724.86     2718.74    177.38 o 
   3   9   2    10429.10    10243.88    628.59 o 
   4   9   2      470.68      560.50    141.89 o 
   5   9   2    11220.36     8961.67    815.88 o 
  -3  10   2     3391.19     3328.71    399.61 o 
  -2  10   2      622.88      506.23     92.43 o 
  -1  10   2     3283.85     3543.25    230.37 o 
   0  10   2     3900.60     4281.86    257.66 o 
   1  10   2     1114.11     1186.17    148.98 o 
   2  10   2     3655.20     3362.73    255.29 o 
   3  10   2      241.28      215.25     77.08 o 
  -9   1   3     7241.34     7532.00    392.27 o 
  -8   1   3     6538.42     6442.68    369.76 o 
  -7   1   3    19295.36    19686.87    562.89 o 
  -6   1   3     3323.66     3230.72    182.64 o 
  -5   1   3    49624.82    50100.49    869.32 o 
  -4   1   3       56.19       25.32     26.52 o 
  -3   1   3    80297.66    78934.39   1509.88 o 
  -2   1   3     5278.41     5118.94    229.50 o 
  -1   1   3    55803.43    53152.50   1236.60 o 
   0   1   3    13739.92    13985.70    238.49 o 
   1   1   3    31857.68    31094.83    665.30 o 
   2   1   3    27723.01    26438.55    654.23 o 
   3   1   3    13915.79    14246.77    272.30 o 
   4   1   3    30386.15    30072.73    521.35 o 
   5   1   3     2111.08     2087.71    113.37 o 
   6   1   3    27454.21    28027.34    654.51 o 
   7   1   3      685.92      718.66    132.90 o 
   8   1   3    15333.29    16843.51    559.40 o 
   9   1   3     1521.76     1402.38    158.03 o 
  -9   2   3     2061.37     1932.25    221.98 o 
  -8   2   3     2080.79     2247.45    217.99 o 
  -7   2   3     2460.22     2612.17    173.54 o 
  -6   2   3     4100.33     4198.69    186.30 o 
  -5   2   3      400.55      626.47     55.75 o 
  -4   2   3     7435.23     7404.88    177.20 o 
  -3   2   3     1047.77     1109.04     53.45 o 
  -2   2   3     7207.61     6978.06    206.64 o 
  -1   2   3     6589.22     6661.22    203.20 o 
   0   2   3    41708.96    42422.41    721.78 o 
   1   2   3      375.18      411.78     26.80 o 
   2   2   3    13830.92    14024.12    233.34 o 
   3   2   3    13027.12    13621.57    316.27 o 
   4   2   3      293.85      309.24     42.92 o 
   5   2   3     9789.35    10372.34    287.49 o 
   6   2   3       36.41       51.15     44.97 o 
   7   2   3     5975.79     6247.96    293.90 o 
   8   2   3       97.47      196.05     75.94 o 
   9   2   3     1977.46     2061.83    198.96 o 
  -9   3   3     4651.58     5717.30    675.31 o 
  -8   3   3     4749.09     5168.82    349.14 o 
  -7   3   3     9006.55     9138.62    439.27 o 
  -6   3   3     3719.15     3599.31    164.51 o 
  -5   3   3     7637.56     7292.81    193.96 o 
  -4   3   3     4462.51     4840.83    176.98 o 
  -3   3   3    29289.59    29173.08    525.42 o 
  -2   3   3     4015.05     3913.93    126.79 o 
  -1   3   3    53670.63    52066.48   1083.56 o 
   0   3   3    39697.45    40247.13    645.97 o 
   1   3   3    15546.58    15873.95    258.25 o 
   2   3   3    19479.43    19587.90    282.29 o 
   3   3   3    11893.96    12183.48    241.57 o 
   4   3   3    25140.53    25317.54    375.34 o 
   5   3   3     4522.52     4288.98    201.87 o 
   6   3   3    18951.95    20299.50    623.21 o 
   7   3   3      394.53      509.49     85.56 o 
   8   3   3     9633.07     9699.61    486.47 o 
   9   3   3      965.07      806.21    254.09 o 
  -8   4   3     4623.58     5527.29    376.80 o 
  -7   4   3     3421.55     3487.61    275.17 o 
  -6   4   3    14223.58    14363.64    555.30 o 
  -5   4   3     1599.71     1804.07    144.16 o 
  -4   4   3    21733.29    19987.24    572.79 o 
  -3   4   3      124.13      142.18     27.64 o 
  -2   4   3    32738.67    32011.01    934.80 o 
  -1   4   3     8165.42     8589.76    185.53 o 
   0   4   3    22519.40    22476.98    392.88 o 
   1   4   3    13948.49    13790.24    345.40 o 
   2   4   3    11058.48    11167.10    228.68 o 
   3   4   3    17752.10    17343.70    320.41 o 
   4   4   3     2419.24     2498.82    122.46 o 
   5   4   3    11579.62    11388.42    366.46 o 
   6   4   3      390.15      301.39     97.04 o 
   7   4   3    10074.19    10234.64    449.69 o 
   8   4   3      479.88      532.60    104.47 o 
  -8   5   3     1232.26     1491.55    206.26 o 
  -7   5   3     3067.92     3186.40    277.61 o 
  -6   5   3      429.28      464.99    121.46 o 
  -5   5   3     9784.66     9671.78    436.33 o 
  -4   5   3      736.58      817.93     76.02 o 
  -3   5   3     8581.89     8601.89    233.07 o 
  -2   5   3      457.38      561.79     56.19 o 
  -1   5   3     7070.93     7042.57    232.56 o 
   0   5   3      789.08      694.53     52.16 o 
   1   5   3     7565.59     7759.77    247.46 o 
   2   5   3     3674.37     3775.47    144.52 o 
   3   5   3     4018.09     3873.56    132.39 o 
   4   5   3     7072.89     7201.52    272.02 o 
   5   5   3      146.45      133.86     36.25 o 
   6   5   3     6552.33     6569.57    374.63 o 
   7   5   3      317.33      415.15     85.39 o 
   8   5   3     2896.32     2513.49    406.19 o 
  -7   6   3     3953.13     3822.32    524.06 o 
  -6   6   3    16141.05    16037.25    926.41 o 
  -5   6   3      442.50      397.71     77.98 o 
  -4   6   3    24748.46    23288.51    740.96 o 
  -3   6   3       73.03       60.97     17.46 o 
  -2   6   3    21609.48    21229.97    557.59 o 
  -1   6   3     1016.17     1098.83     84.52 o 
   0   6   3    22936.49    23245.17    469.46 o 
   1   6   3    12809.85    13135.49    343.09 o 
   2   6   3    17052.50    16563.33    431.67 o 
   3   6   3    18903.30    18630.57    460.21 o 
   4   6   3     6327.93     6149.65    316.11 o 
   5   6   3    18147.90    17270.03    518.70 o 
   6   6   3       16.81       61.03     33.06 o 
   7   6   3    11349.93    11516.00    737.85 o 
  -7   7   3        3.50     -139.09    129.35 o 
  -6   7   3       14.70       77.56    193.14 o 
  -5   7   3        2.74      -89.09     59.56 o 
  -4   7   3       66.19      129.61     55.63 o 
  -3   7   3        3.05      286.67    110.74 o 
  -2   7   3       12.71       27.50     43.04 o 
  -1   7   3        8.22       -9.04     33.81 o 
   0   7   3      169.90       84.93     58.48 o 
   1   7   3      466.51      212.01    109.21 o 
   2   7   3      164.95      294.09     64.59 o 
   3   7   3        2.20       66.11     29.48 o 
   4   7   3        2.94       37.82     31.44 o 
   5   7   3       82.47       99.78     55.07 o 
   6   7   3        2.33       23.75     73.96 o 
  -6   8   3    10451.69     9441.89    997.19 o 
  -5   8   3      387.96      413.60    478.21 o 
  -4   8   3    12916.74    12179.53    533.20 o 
  -3   8   3      723.76      709.31    116.51 o 
  -2   8   3    15851.87    14973.82    677.96 o 
  -1   8   3     3511.63     3625.96    207.77 o 
   0   8   3    18990.88    20861.47    656.60 o 
   1   8   3     9750.07     9622.74    338.85 o 
   2   8   3     8248.92     8287.39    378.26 o 
   3   8   3    18556.14    19467.73    922.27 o 
   4   8   3      571.63      715.72    113.32 o 
   5   8   3    12832.74    12341.79    730.93 o 
  -5   9   3     2064.25     1795.95    388.06 o 
  -4   9   3      311.58      345.09     86.07 o 
  -3   9   3     3409.88     3616.95    733.67 o 
  -2   9   3      129.19      176.00     65.12 o 
  -1   9   3     1997.18     2125.29    136.93 o 
   0   9   3       88.53       97.31     39.84 o 
   1   9   3     1650.62     1694.84    168.22 o 
   2   9   3      513.83      602.67     81.61 o 
   3   9   3      455.52      430.10    101.21 o 
   4   9   3     1538.63     1733.00    469.74 o 
   5   9   3       82.53     -166.09    123.12 o 
  -3  10   3       86.09      -21.24     45.31 o 
  -2  10   3     8982.15     9349.43    540.65 o 
  -1  10   3     1374.28     1512.89    148.44 o 
   0  10   3     6037.70     6641.38    304.78 o 
   1  10   3     3119.90     3101.94    331.26 o 
   2  10   3     3752.54     3713.18    271.63 o 
   3  10   3     3567.59     3401.13    295.24 o 
  -9   0   4     2219.70     2460.38    313.56 o 
  -8   0   4     8905.46     9775.68    594.42 o 
  -7   0   4     7774.16     7843.24    376.75 o 
  -6   0   4     9873.67    10059.77    438.05 o 
  -5   0   4    25082.35    25658.90   1099.02 o 
  -4   0   4    24138.20    26394.19    933.63 o 
  -3   0   4    65383.83    63613.97   2103.52 o 
  -2   0   4    15169.16    14933.63    598.52 o 
  -1   0   4    60941.89    59277.41   1033.03 o 
   0   0   4     6504.20     6039.55    211.86 o 
   1   0   4    56379.96    53836.76    851.14 o 
   2   0   4    23085.25    23403.28    611.16 o 
   3   0   4    48940.79    49936.94    993.11 o 
   4   0   4    27264.00    26726.67    466.99 o 
   5   0   4    15547.00    16531.27    486.37 o 
   6   0   4    20422.89    22090.28    669.34 o 
   7   0   4     5065.78     5301.47    372.86 o 
   8   0   4    19434.96    19613.12    859.50 o 
   9   0   4       72.37      151.87    103.75 o 
  -9   1   4      375.22      409.58     93.78 o 
  -8   1   4      136.43      157.35     66.50 o 
  -7   1   4      648.79      795.58     90.41 o 
  -6   1   4      714.69      712.95     68.98 o 
  -5   1   4     1116.98     1247.85     82.05 o 
  -4   1   4     2226.82     2229.82    146.61 o 
  -3   1   4      179.97      218.53     51.25 o 
  -2   1   4     4208.78     4458.92    217.87 o 
  -1   1   4    23102.20    23745.96    383.56 o 
   0   1   4      395.59      391.47     22.11 o 
   1   1   4     9400.81     9036.75    172.27 o 
   2   1   4     1245.48     1295.30     59.93 o 
   3   1   4      376.24      635.97     49.15 o 
   4   1   4     1255.57     1316.08     78.04 o 
   5   1   4      763.21      835.11     76.67 o 
   6   1   4     1675.01     1535.14    113.30 o 
   7   1   4     2502.59     2505.87    202.46 o 
   8   1   4       15.89       33.06     50.97 o 
   9   1   4      405.28      439.17     92.75 o 
  -9   2   4     2691.65     2972.25    272.78 o 
  -8   2   4    10416.03    10834.28    507.35 o 
  -7   2   4     8147.84     7778.22    454.36 o 
  -6   2   4    10247.85    10451.55    364.47 o 
  -5   2   4    20102.39    20125.68    431.21 o 
  -4   2   4     2359.31     2112.46     93.82 o 
  -3   2   4    44573.66    43191.87    764.11 o 
  -2   2   4     2835.11     3368.48    151.45 o 
  -1   2   4    44822.37    38913.10   1337.60 o 
   0   2   4     2097.77     1948.19     75.53 o 
   1   2   4    34288.62    34407.10    598.15 o 
   2   2   4     7743.80     7543.17    152.90 o 
   3   2   4    29889.76    29107.05    731.42 o 
   4   2   4    21178.39    19729.28    358.27 o 
   5   2   4    12560.93    13505.30    379.53 o 
   6   2   4    26177.12    25254.11    618.35 o 
   7   2   4      372.49      605.43    102.20 o 
   8   2   4    13329.84    14799.62    600.03 o 
   9   2   4       41.83       68.07     54.69 o 
  -9   3   4     5671.14     6139.73    692.18 o 
  -8   3   4     1984.75     2481.01    237.63 o 
  -7   3   4     6855.56     6924.15    376.98 o 
  -6   3   4     4722.36     4820.63    187.54 o 
  -5   3   4     5116.78     5046.56    187.89 o 
  -4   3   4     9562.74     9589.38    231.73 o 
  -3   3   4     2033.93     2080.46     97.03 o 
  -2   3   4    21335.54    21025.69    415.65 o 
  -1   3   4     3343.49     3448.48    139.03 o 
   0   3   4    52525.22    52140.22    758.79 o 
   1   3   4     5551.00     5480.30    127.90 o 
   2   3   4    20245.23    20721.39    312.75 o 
   3   3   4    17487.61    18173.80    262.29 o 
   4   3   4     3721.98     3814.17    130.30 o 
   5   3   4     8765.13     8689.37    361.21 o 
   6   3   4     2484.82     2623.15    165.71 o 
   7   3   4     7051.16     7212.31    352.00 o 
   8   3   4      479.37      500.92    103.77 o 
  -8   4   4     6227.49     6773.50    419.33 o 
  -7   4   4     3168.42     2969.27    254.88 o 
  -6   4   4     5780.90     5779.50    295.78 o 
  -5   4   4     7925.63     8069.37    312.62 o 
  -4   4   4     3031.69     2915.69    131.82 o 
  -3   4   4    15302.72    14697.56    425.11 o 
  -2   4   4      529.99      593.97     52.88 o 
  -1   4   4    37756.45    37725.84    721.67 o 
   0   4   4      816.16     1001.16     58.67 o 
   1   4   4    33892.08    33671.45    737.81 o 
   2   4   4      769.23      828.08     50.14 o 
   3   4   4    18090.40    18641.59    369.78 o 
   4   4   4     7882.87     7956.20    259.72 o 
   5   4   4     3194.28     2855.26    143.32 o 
   6   4   4    10064.47     9354.93    347.18 o 
   7   4   4      681.47      591.76    100.62 o 
   8   4   4     5928.87     5754.94    376.92 o 
  -8   5   4     1171.08     1097.79    174.20 o 
  -7   5   4     9797.01    11041.88    540.93 o 
  -6   5   4    14557.42    14852.79    552.75 o 
  -5   5   4     2792.49     2731.55    211.71 o 
  -4   5   4    25119.35    23017.96    667.08 o 
  -3   5   4      770.46      806.85     65.90 o 
  -2   5   4    26570.02    24938.88    698.72 o 
  -1   5   4       84.76       70.50     26.37 o 
   0   5   4    27079.96    27377.40    486.71 o 
   1   5   4     4909.43     4657.62    170.61 o 
   2   5   4    21228.37    20520.29    427.69 o 
   3   5   4     9973.88     9442.45    219.56 o 
   4   5   4     8440.10     8426.72    269.96 o 
   5   5   4    13924.72    13253.92    361.55 o 
   6   5   4      547.91      534.49    102.95 o 
   7   5   4    10619.62     9984.92    524.48 o 
   8   5   4       18.39      121.26     77.63 o 
  -7   6   4      831.18     1118.95    175.13 o 
  -6   6   4      536.62      506.69    170.07 o 
  -5   6   4     2193.04     2145.57    209.29 o 
  -4   6   4     1051.09     1251.90    142.05 o 
  -3   6   4     4305.41     4210.98    209.36 o 
  -2   6   4      166.77      284.31     67.41 o 
  -1   6   4     1544.18     1582.28     99.15 o 
   0   6   4      135.06      136.93     26.29 o 
   1   6   4      563.70      604.71     49.76 o 
   2   6   4     2117.56     2215.93    132.70 o 
   3   6   4      101.43      191.02     42.24 o 
   4   6   4      750.39      694.63     78.07 o 
   5   6   4      411.45      362.88     60.82 o 
   6   6   4      253.69      411.70     98.40 o 
   7   6   4      242.21      474.76    148.28 o 
  -7   7   4     6512.88     4620.26    759.45 o 
  -6   7   4     7308.61     6671.44    615.56 o 
  -5   7   4     5374.06     5084.65    351.08 o 
  -4   7   4    14935.51    14535.36    567.28 o 
  -3   7   4     2286.46     2223.35    165.82 o 
  -2   7   4    26161.26    24858.27    733.22 o 
  -1   7   4       48.49       70.07     21.57 o 
   0   7   4    30410.16    31138.21    592.06 o 
   1   7   4     4887.94     5031.59    184.09 o 
   2   7   4    19173.49    19777.81    600.19 o 
   3   7   4     8683.04     8182.79    400.66 o 
   4   7   4    10150.34     9739.16    565.69 o 
   5   7   4     7351.64     8051.99    425.29 o 
   6   7   4     6537.28     6192.93    399.40 o 
  -6   8   4      327.73      222.73     65.86 o 
  -5   8   4      249.24      289.44    120.57 o 
  -4   8   4      204.52       16.75     51.93 o 
  -3   8   4      885.74      993.93    132.55 o 
  -2   8   4       19.22       61.42    136.49 o 
  -1   8   4      782.44      734.51    112.00 o 
   0   8   4      212.18      198.19     47.87 o 
   1   8   4      222.76      217.36     37.29 o 
   2   8   4       52.82      156.66     46.10 o 
   3   8   4      308.26      462.90     92.85 o 
   4   8   4      564.08      572.32    223.50 o 
   5   8   4       75.56      190.08     65.46 o 
  -5   9   4     3155.10     2770.24    480.87 o 
  -4   9   4     9659.11     8928.43    471.63 o 
  -3   9   4      596.77      522.74    116.94 o 
  -2   9   4    11320.56    12291.50    696.35 o 
  -1   9   4       66.95      -46.59     31.96 o 
   0   9   4    14775.68    16698.21    573.69 o 
   1   9   4      985.95     1064.66    162.09 o 
   2   9   4    10733.06    10227.62    511.27 o 
   3   9   4     5713.13     5644.21    331.69 o 
   4   9   4     3500.15     3672.30    569.64 o 
   5   9   4     6987.03     5466.65    629.20 o 
  -3  10   4     3927.82     3525.04    408.57 o 
  -2  10   4      398.95      449.36     86.46 o 
  -1  10   4     3352.30     3609.06    235.07 o 
   0  10   4       13.92       64.17     50.91 o 
   1  10   4     3208.02     3250.17    260.32 o 
   2  10   4     1454.91     1413.27    165.70 o 
   3  10   4     1719.85     1531.15    210.36 o 
  -9   1   5       97.82       92.23     44.21 o 
  -8   1   5    17673.55    17782.10    664.42 o 
  -7   1   5     2176.33     2209.16    146.72 o 
  -6   1   5    23101.32    24041.34    620.91 o 
  -5   1   5    11086.21    11445.94    292.73 o 
  -4   1   5    32301.51    32688.84    826.80 o 
  -3   1   5    48239.86    47238.50   4612.76 o 
  -2   1   5    12038.19    11768.03    475.81 o 
  -1   1   5    56957.46    55216.66    849.00 o 
   0   1   5     2843.51     2795.16     62.49 o 
   1   1   5    70167.84    65108.96   1136.04 o 
   2   1   5      644.08      700.33     39.68 o 
   3   1   5    65564.28    65730.66    865.12 o 
   4   1   5    12086.55    12682.86    306.31 o 
   5   1   5    24409.59    24461.60    493.46 o 
   6   1   5    12630.52    13093.25    361.04 o 
   7   1   5     6503.63     6832.02    303.67 o 
   8   1   5    11070.70    11970.58    453.39 o 
   9   1   5     1204.97     1156.12    145.52 o 
  -9   2   5     3155.20     3360.48    327.36 o 
  -8   2   5      213.67      271.71     87.07 o 
  -7   2   5     5952.55     5532.83    255.17 o 
  -6   2   5      861.31      830.44     65.41 o 
  -5   2   5     7318.97     7487.87    199.62 o 
  -4   2   5     3675.12     3885.34    232.43 o 
  -3   2   5      458.79      646.81    104.17 o 
  -2   2   5    14575.11    14559.71    337.67 o 
  -1   2   5     6390.21     7006.30    249.23 o 
   0   2   5    18297.06    18737.57    325.07 o 
   1   2   5      735.06      763.82     30.83 o 
   2   2   5    22394.41    22624.50    378.68 o 
   3   2   5       50.20      221.36     38.67 o 
   4   2   5     6295.90     6491.55    208.99 o 
   5   2   5      949.10     1004.67     92.18 o 
   6   2   5     3519.43     3304.92    189.90 o 
   7   2   5     3514.23     3831.94    211.26 o 
   8   2   5      451.53      603.26    118.79 o 
   9   2   5     2237.36     2265.35    203.61 o 
  -9   3   5       19.68      144.53    133.59 o 
  -8   3   5     7751.32     8095.27    519.30 o 
  -7   3   5     1008.64     1085.00    141.37 o 
  -6   3   5    16111.28    16603.53    689.20 o 
  -5   3   5    12628.11    12242.65    410.15 o 
  -4   3   5    12069.78    11649.14    486.15 o 
  -3   3   5    31858.40    31014.76    845.89 o 
  -2   3   5     8435.06     8674.90    319.44 o 
  -1   3   5    64579.33    62665.79   1068.14 o 
   0   3   5      118.91       79.56     11.89 o 
   1   3   5    37945.32    37328.33    616.27 o 
   2   3   5       28.48       48.83     11.12 o 
   3   3   5    22647.68    22561.57    392.48 o 
   4   3   5     2383.31     2205.04    112.62 o 
   5   3   5    14075.03    13315.57    471.72 o 
   6   3   5    10307.49    10383.56    363.09 o 
   7   3   5     4095.87     4170.37    263.32 o 
   8   3   5     7953.22     8049.19    618.37 o 
  -8   4   5      655.19      755.18    143.07 o 
  -7   4   5     9090.79     9200.68    464.57 o 
  -6   4   5     6928.62     7354.44    382.87 o 
  -5   4   5     5605.76     5684.89    234.19 o 
  -4   4   5    10593.22     9854.57    275.69 o 
  -3   4   5    14853.59    15000.83    334.66 o 
  -2   4   5    14235.85    13192.38    382.86 o 
  -1   4   5    26330.47    25273.24    337.77 o 
   0   4   5    34956.48    35644.79    567.87 o 
   1   4   5      267.87      214.31     43.15 o 
   2   4   5    18106.26    18437.78    323.58 o 
   3   4   5     4474.95     4699.67    143.95 o 
   4   4   5    11078.27    10485.19    298.17 o 
   5   4   5     5417.15     5310.66    246.17 o 
   6   4   5     4801.02     4910.78    296.91 o 
   7   4   5     5714.10     6005.25    341.65 o 
   8   4   5     2360.90     2317.24    238.54 o 
  -8   5   5     3905.55     3624.08    317.96 o 
  -7   5   5     1131.98     1156.92    164.75 o 
  -6   5   5     3452.61     3284.93    361.89 o 
  -5   5   5      919.07      873.73    106.59 o 
  -4   5   5     3490.43     3174.84    174.80 o 
  -3   5   5     2578.74     2530.46    121.25 o 
  -2   5   5      337.77      415.03     57.07 o 
  -1   5   5     5309.65     5375.40    200.73 o 
   0   5   5      101.46      146.02     22.26 o 
   1   5   5    11403.70    11715.54    291.05 o 
   2   5   5      945.29     1074.47     67.73 o 
   3   5   5     7199.53     7147.70    176.74 o 
   4   5   5     3195.38     3170.30    134.35 o 
   5   5   5     3268.34     3396.38    189.28 o 
   6   5   5     2531.00     2351.13    219.78 o 
   7   5   5     1689.83     1778.41    194.81 o 
   8   5   5     1784.76     1446.29    244.96 o 
  -7   6   5    12554.14    12769.29    620.88 o 
  -6   6   5     3650.07     3608.36    418.14 o 
  -5   6   5    12613.63    12125.30    531.16 o 
  -4   6   5    11109.77    10398.26    366.76 o 
  -3   6   5     8126.07     7572.18    287.94 o 
  -2   6   5    21300.40    19300.58    525.76 o 
  -1   6   5     2094.06     2062.10    109.41 o 
   0   6   5    27165.23    28261.39    463.13 o 
   1   6   5        4.93       34.38     38.62 o 
   2   6   5    24859.07    24528.56    650.75 o 
   3   6   5     1848.78     1859.84    105.75 o 
   4   6   5    20788.55    20601.21    584.59 o 
   5   6   5     4496.91     4497.22    256.07 o 
   6   6   5    15413.22    15257.11    635.69 o 
   7   6   5     9463.75     8591.94    467.44 o 
  -7   7   5       12.02       53.08    140.22 o 
  -6   7   5       19.39      146.81    219.05 o 
  -5   7   5       50.64       85.07     42.96 o 
  -4   7   5       70.34       75.58     81.83 o 
  -3   7   5       61.00       84.64     40.62 o 
  -2   7   5       25.64      198.56     69.26 o 
  -1   7   5       97.88       34.77     42.67 o 
   0   7   5       28.02       57.11     35.84 o 
   1   7   5       58.83       54.48     18.63 o 
   2   7   5       41.56       36.69     25.23 o 
   3   7   5      439.39      696.77     79.84 o 
   4   7   5       47.69       41.95     35.35 o 
   5   7   5      239.62      189.24    110.06 o 
   6   7   5       34.51      -36.64    106.20 o 
  -6   8   5     2264.62     2160.10    477.16 o 
  -5   8   5     7130.49     6317.60    580.24 o 
  -4   8   5     6827.83     6422.27    373.45 o 
  -3   8   5     3957.89     4049.59    273.39 o 
  -2   8   5    14193.35    14959.57    549.66 o 
  -1   8   5     1229.70     1244.30    108.30 o 
   0   8   5    22390.45    23073.49    507.90 o 
   1   8   5       48.31        6.85     21.25 o 
   2   8   5    22171.39    19890.99   1848.66 o 
   3   8   5     1740.75     1661.69    167.32 o 
   4   8   5    11551.02    11882.47    509.95 o 
   5   8   5     3730.29     3947.10    396.34 o 
   6   8   5     4174.23     3896.17    585.95 o 
  -5   9   5      445.59      412.97    225.47 o 
  -4   9   5     1459.47     1246.00    246.09 o 
  -3   9   5     1671.53     1680.91    218.53 o 
  -2   9   5      423.27      497.08     97.93 o 
  -1   9   5     1530.08     1803.75    157.65 o 
   0   9   5       12.92       79.31     28.83 o 
   1   9   5     2213.91     2308.68    207.68 o 
   2   9   5      121.05      352.04     93.21 o 
   3   9   5     3915.11     4157.03    289.27 o 
   4   9   5     1247.29     1315.96    244.20 o 
   5   9   5     1001.12      696.92    204.44 o 
  -3  10   5     3248.56     3156.92    384.56 o 
  -2  10   5     7172.92     7124.04    391.66 o 
  -1  10   5     1056.55      923.43    114.03 o 
   0  10   5     9725.02    10464.86    464.20 o 
   1  10   5        0.29      146.54     71.01 o 
   2  10   5     7360.57     7030.85    441.48 o 
   3  10   5     1202.63     1104.24    178.37 o 
  -9   0   6      607.08      571.32    157.83 o 
  -8   0   6    16994.08    16117.50    801.23 o 
  -7   0   6       67.82       52.20     40.22 o 
  -6   0   6    22072.44    22208.82    709.36 o 
  -5   0   6      511.44      639.80     77.48 o 
  -4   0   6    36696.03    37303.45    922.28 o 
  -3   0   6    17361.81    18582.78    788.00 o 
  -2   0   6    30083.48    30171.27    713.44 o 
  -1   0   6    25471.65    25034.76    431.25 o 
   0   0   6    17233.04    17504.00    356.25 o 
   1   0   6    21655.53    20981.01    383.72 o 
   2   0   6      199.25      206.46     26.45 o 
   3   0   6    54792.08    55063.11    923.84 o 
   4   0   6     3440.73     3620.93    177.81 o 
   5   0   6    42195.16    42217.16    980.63 o 
   6   0   6     3569.57     3631.84    273.38 o 
   7   0   6    19799.87    20361.23    805.48 o 
   8   0   6     6617.01     6937.75    749.21 o 
   9   0   6     7949.55     7789.80    541.62 o 
  -9   1   6      381.62      442.50    106.12 o 
  -8   1   6       76.47      247.33     87.04 o 
  -7   1   6     1328.07     1381.82    151.59 o 
  -6   1   6      294.65      217.85     60.00 o 
  -5   1   6     6184.28     6135.10    192.89 o 
  -4   1   6     1169.00     1107.09     71.17 o 
  -3   1   6     4142.67     4939.23    318.49 o 
  -2   1   6    15056.00    15832.72    356.58 o 
  -1   1   6      160.71      141.36     11.54 o 
   0   1   6     8017.46     7575.33    104.14 o 
   1   1   6       23.56       56.31      8.66 o 
   2   1   6      780.31     1081.52     71.68 o 
   3   1   6      319.06      261.56     70.86 o 
   4   1   6     1453.88     1440.08     82.54 o 
   5   1   6       95.77       73.51     27.97 o 
   6   1   6     1041.89     1170.51     95.59 o 
   7   1   6      650.69      768.87     97.59 o 
   8   1   6      338.38      465.50     85.54 o 
   9   1   6      831.37      862.41    122.36 o 
  -9   2   6     1857.97     1956.51    361.27 o 
  -8   2   6    14019.75    15122.65    619.54 o 
  -7   2   6       72.49       93.77     38.34 o 
  -6   2   6    28573.57    26641.73    646.13 o 
  -5   2   6     5444.73     5706.51    368.16 o 
  -4   2   6    33138.27    32280.63   3529.57 o 
  -3   2   6    22097.46    20911.00   1808.39 o 
  -2   2   6    14733.08    14223.23    271.56 o 
  -1   2   6    30260.94    28985.08    633.88 o 
   0   2   6     8230.80     8227.42    179.66 o 
   1   2   6    47418.07    45774.08    697.95 o 
   2   2   6    11098.50    11804.78    237.70 o 
   3   2   6    56816.00    57325.67    571.42 o 
   4   2   6      209.25      248.03     37.93 o 
   5   2   6    25454.78    25028.66    606.19 o 
   6   2   6     5462.47     5383.52    248.74 o 
   7   2   6    11002.73    11554.64    394.61 o 
   8   2   6     6087.78     6392.24    370.60 o 
   9   2   6     4261.93     4029.30    273.11 o 
  -9   3   6     4475.32     4711.54    594.20 o 
  -8   3   6      152.03      272.75     87.17 o 
  -7   3   6     7180.59     7450.86    395.92 o 
  -6   3   6     1214.11     1139.76    135.02 o 
  -5   3   6     6330.27     6887.89    365.85 o 
  -4   3   6      770.90      721.31     77.57 o 
  -3   3   6    11563.78    11071.00    423.74 o 
  -2   3   6     4951.86     4497.53    159.10 o 
  -1   3   6     5735.70     5659.28    182.22 o 
   0   3   6    25443.95    25709.72    442.16 o 
   1   3   6     1212.75     1276.38     57.39 o 
   2   3   6    31577.32    33046.04    565.27 o 
   3   3   6      397.94      484.29     47.50 o 
   4   3   6    10309.46    10338.46    269.43 o 
   5   3   6     1966.65     1943.99    141.85 o 
   6   3   6     4924.87     4830.17    277.52 o 
   7   3   6     2969.15     3311.84    239.40 o 
   8   3   6     3335.73     3602.80    280.18 o 
  -8   4   6     4962.01     5117.83    424.02 o 
  -7   4   6      223.25      429.03     97.40 o 
  -6   4   6    10280.34    10226.95    678.21 o 
  -5   4   6     1492.96     1483.95    106.64 o 
  -4   4   6     9058.33     8555.48    236.74 o 
  -3   4   6     4359.69     4345.94    140.43 o 
  -2   4   6     7758.43     7729.41    246.93 o 
  -1   4   6    14892.82    15127.08    273.72 o 
   0   4   6     6374.84     6301.15    140.59 o 
   1   4   6    27804.74    27851.13    428.09 o 
   2   4   6       46.52       89.33     16.90 o 
   3   4   6    12585.55    12521.55    259.78 o 
   4   4   6      116.23      147.36     31.66 o 
   5   4   6     8394.88     7842.00    307.63 o 
   6   4   6     1660.63     1728.28    174.08 o 
   7   4   6     3381.96     3265.11    248.74 o 
   8   4   6     1901.41     1718.31    185.07 o 
  -8   5   6      480.38      362.04     94.39 o 
  -7   5   6    16304.66    17613.45    828.91 o 
  -6   5   6      142.10      333.07     77.62 o 
  -5   5   6    18594.52    19065.54    650.25 o 
  -4   5   6     3938.13     3501.03    179.68 o 
  -3   5   6    18575.31    17801.93    383.53 o 
  -2   5   6    10715.64     9814.86    282.29 o 
  -1   5   6    22118.33    21943.50    472.53 o 
   0   5   6    28702.33    29296.84    477.32 o 
   1   5   6     1277.37     1348.46     68.65 o 
   2   5   6    23382.29    22913.56    469.77 o 
   3   5   6      221.99      212.52     28.32 o 
   4   5   6    25238.15    24859.62    508.37 o 
   5   5   6      931.54     1025.00    149.70 o 
   6   5   6    20167.52    18838.95    833.08 o 
   7   5   6     5212.80     4588.50    481.09 o 
   8   5   6     4695.68     4633.46    603.93 o 
  -7   6   6        1.07       52.05     78.91 o 
  -6   6   6     1332.72      857.27    200.07 o 
  -5   6   6      102.08       20.02     44.54 o 
  -4   6   6     3102.95     2950.68    290.26 o 
  -3   6   6     1604.94     1692.83    125.77 o 
  -2   6   6     1882.07     1978.09    244.88 o 
  -1   6   6     1822.42     1966.74    147.97 o 
   0   6   6      164.45      171.97     27.13 o 
   1   6   6      730.01      706.56     51.92 o 
   2   6   6      154.77      201.43     38.64 o 
   3   6   6     2267.37     2409.57    117.52 o 
   4   6   6       10.59       37.82     28.03 o 
   5   6   6     1873.65     1960.19    187.97 o 
   6   6   6       38.94      118.31     58.63 o 
   7   6   6     1467.40     1225.37    201.44 o 
  -7   7   6     9574.83    10023.30    658.47 o 
  -6   7   6      171.19       56.75    263.28 o 
  -5   7   6    14012.70    13661.00    859.14 o 
  -4   7   6     3204.54     2775.68    222.37 o 
  -3   7   6    17673.05    16396.77    522.13 o 
  -2   7   6    14237.98    14446.01    436.83 o 
  -1   7   6    11546.92    11917.58    465.77 o 
   0   7   6    24777.56    26000.02    513.06 o 
   1   7   6     3437.36     3619.51    142.48 o 
   2   7   6    23481.20    22962.49   1449.23 o 
   3   7   6      133.28      160.55     35.36 o 
   4   7   6    16129.72    16646.01    487.46 o 
   5   7   6      724.67      794.77    138.30 o 
   6   7   6    10085.04    10690.95    678.11 o 
  -6   8   6      726.27      705.97    260.69 o 
  -5   8   6        1.76      167.55    386.21 o 
  -4   8   6      924.44     1038.95    145.47 o 
  -3   8   6      302.84      353.16     78.34 o 
  -2   8   6       28.29      351.56     85.43 o 
  -1   8   6      412.01      520.73     94.84 o 
   0   8   6      120.93      118.99     51.07 o 
   1   8   6      185.40      157.56     37.62 o 
   2   8   6       30.32       57.09     19.78 o 
   3   8   6      130.05      349.79     83.56 o 
   4   8   6        2.41       44.57     61.68 o 
   5   8   6      342.96      308.12    124.90 o 
   6   8   6      176.22      693.79    269.83 o 
  -5   9   6     7779.29     6872.33    810.85 o 
  -4   9   6     2621.46     2397.95    346.77 o 
  -3   9   6     7654.53     7325.11    484.73 o 
  -2   9   6     6797.98     7674.76    388.97 o 
  -1   9   6     4013.32     4205.47    306.01 o 
   0   9   6    10504.82    11901.48    476.70 o 
   1   9   6     2202.70     2274.66    209.09 o 
   2   9   6    13810.30    14043.38    560.11 o 
   3   9   6      143.67      103.96     76.55 o 
   4   9   6    10480.50     9721.81    491.42 o 
  -2  10   6     1307.20     1506.19    154.01 o 
  -1  10   6     1725.33     1913.62    171.55 o 
   0  10   6     1034.12     1198.63    154.22 o 
   1  10   6     2313.37     2254.10    243.00 o 
   2  10   6      723.89      652.74    180.09 o 
   3  10   6     5519.55     5195.98    388.11 o 
  -9   1   7     5106.20     5161.79    326.73 o 
  -8   1   7    13933.01    14621.12    591.51 o 
  -7   1   7     3828.96     3834.47    205.65 o 
  -6   1   7    28472.62    28235.67    620.61 o 
  -5   1   7      118.59      364.18     41.90 o 
  -4   1   7    44306.52    42580.77   3109.22 o 
  -3   1   7     5265.59     5520.21    550.49 o 
  -2   1   7    63638.55    63883.54    964.82 o 
  -1   1   7    19309.62    19060.92    251.73 o 
   0   1   7    62020.78    60928.02    639.03 o 
   1   1   7    41643.43    39962.48    473.23 o 
   2   1   7    25505.39    25724.04    378.51 o 
   3   1   7    64041.24    63203.19   1041.72 o 
   4   1   7      731.53      800.20     61.38 o 
   5   1   7    35407.07    36230.10    620.92 o 
   6   1   7      120.27      210.28     52.27 o 
   7   1   7    18598.31    18860.60    546.11 o 
   8   1   7     1533.57     1707.90    160.32 o 
   9   1   7    10493.17    10072.27    440.23 o 
  -9   2   7     1574.27     1842.25    345.13 o 
  -8   2   7      180.62      276.00     87.62 o 
  -7   2   7     4907.29     4530.92    227.36 o 
  -6   2   7     1282.99     1370.58    193.58 o 
  -5   2   7     3639.14     3361.05    209.18 o 
  -4   2   7      256.84      343.41     82.34 o 
  -3   2   7     8147.69     8206.07    356.40 o 
  -2   2   7      670.65      653.11     36.71 o 
  -1   2   7    11660.45    12297.69    207.22 o 
   0   2   7     7173.02     7498.74    132.40 o 
   1   2   7     7890.62     7906.41    150.47 o 
   2   2   7    10708.94    10941.26    209.59 o 
   3   2   7     3730.13     4068.69    121.46 o 
   4   2   7     4010.10     4128.96    218.91 o 
   5   2   7        0.66      101.58     31.24 o 
   6   2   7      527.52      565.22     87.09 o 
   7   2   7      150.13      244.20     67.26 o 
   8   2   7     1637.07     1855.57    169.47 o 
  -8   3   7     5207.28     5327.79    633.49 o 
  -7   3   7     1299.59     1275.90    152.36 o 
  -6   3   7    17864.22    18454.61    707.64 o 
  -5   3   7       18.81      170.70     47.83 o 
  -4   3   7    34365.02    34392.01   1145.88 o 
  -3   3   7     4036.12     3888.89    161.46 o 
  -2   3   7    16767.84    15202.35    346.88 o 
  -1   3   7     6787.29     6628.21    162.75 o 
   0   3   7    19519.07    20170.44    369.07 o 
   1   3   7    21471.10    20565.85    339.31 o 
   2   3   7    10433.21    10652.57    211.90 o 
   3   3   7    20426.77    19223.38    413.62 o 
   4   3   7     2112.69     2317.96    119.59 o 
   5   3   7    19485.43    18817.19    510.47 o 
   6   3   7      452.35      401.86     81.36 o 
   7   3   7    11780.96    11602.39    476.59 o 
   8   3   7     1605.18     1511.02    148.15 o 
  -8   4   7     2187.47     2387.45    248.02 o 
  -7   4   7    10293.09    10782.41    510.04 o 
  -6   4   7     1759.76     1512.82    164.56 o 
  -5   4   7    22034.20    23381.54    818.17 o 
  -4   4   7      149.65      107.42     22.93 o 
  -3   4   7    26208.05    26246.84    572.91 o 
  -2   4   7     9915.57    10051.79    251.87 o 
  -1   4   7    12468.01    11556.42    251.47 o 
   0   4   7    20311.80    20967.95    367.99 o 
   1   4   7     3080.71     3075.15    109.71 o 
   2   4   7    13417.79    13953.96    284.82 o 
   3   4   7     1731.21     1804.15     76.55 o 
   4   4   7    16644.24    15889.60    396.18 o 
   5   4   7     1515.63     1471.44    153.53 o 
   6   4   7    26041.40    23627.22    744.84 o 
   7   4   7      638.52      457.95     89.71 o 
   8   4   7     7981.27     7130.73    477.48 o 
  -8   5   7     3287.64     3383.93    348.51 o 
  -7   5   7      291.18      273.55    105.05 o 
  -6   5   7     4925.79     5165.62    334.98 o 
  -5   5   7      112.22      143.11     37.28 o 
  -4   5   7     4703.51     4364.74    199.99 o 
  -3   5   7      337.62      336.23     53.74 o 
  -2   5   7     9865.37     9886.74    251.47 o 
  -1   5   7     3823.48     3987.24    185.48 o 
   0   5   7     3839.81     4008.70    160.12 o 
   1   5   7     6155.81     6411.53    148.95 o 
   2   5   7      996.32     1007.42     61.14 o 
   3   5   7     7032.32     7286.15    184.83 o 
   4   5   7       91.71      106.88     22.04 o 
   5   5   7     3200.20     3584.60    252.17 o 
   6   5   7        0.52       45.87     40.34 o 
   7   5   7     2660.98     2548.72    232.28 o 
   8   5   7      335.85      127.70    145.98 o 
  -7   6   7    10921.87    11586.19    869.40 o 
  -6   6   7      412.60      363.28    104.77 o 
  -5   6   7    13351.30    12634.61    507.55 o 
  -4   6   7      306.96      331.94     84.39 o 
  -3   6   7    23074.38    21637.89    666.62 o 
  -2   6   7     3411.89     3399.87    226.72 o 
  -1   6   7    31492.32    29904.03    804.54 o 
   0   6   7    12247.04    12714.04    271.54 o 
   1   6   7    10573.95    10731.33    235.36 o 
   2   6   7    15529.31    15250.01    368.27 o 
   3   6   7     3147.90     3148.10    155.34 o 
   4   6   7    19109.16    19135.85    432.74 o 
   5   6   7      151.19      274.89     64.07 o 
   6   6   7    14209.53    14377.42    595.18 o 
   7   6   7      655.62      425.22    103.94 o 
  -7   7   7        0.81        4.61    191.20 o 
  -6   7   7        4.95      -16.71    117.99 o 
  -5   7   7       54.85       23.91     73.31 o 
  -4   7   7       15.18        9.13     86.77 o 
  -3   7   7        3.90      -13.84     29.89 o 
  -2   7   7      304.23      505.72    144.24 o 
  -1   7   7        0.80       72.91     41.30 o 
   0   7   7       79.15       72.97     22.84 o 
   1   7   7      146.82      138.64     22.92 o 
   2   7   7       13.59       16.76     15.42 o 
   3   7   7       41.21      243.67     50.52 o 
   4   7   7       30.00       71.14     36.84 o 
   5   7   7      134.62      190.47     74.02 o 
   6   7   7       76.31      102.33     58.95 o 
  -6   8   7       76.82      148.75     60.67 o 
  -5   8   7    13683.86    12644.18   1298.37 o 
  -4   8   7       34.50      175.86     70.71 o 
  -3   8   7    16496.36    16730.94    521.30 o 
  -2   8   7     2780.79     2848.04    208.49 o 
  -1   8   7    13757.96    14277.22    685.71 o 
   0   8   7    11156.27    11703.82    391.61 o 
   1   8   7    10581.80    11173.41    486.92 o 
   2   8   7    17613.36    18073.56    777.27 o 
   3   8   7     2622.97     2693.67    222.91 o 
   4   8   7    14355.19    14334.52    714.29 o 
   5   8   7        4.44      -15.97     61.82 o 
  -5   9   7       82.42      327.27    204.97 o 
  -4   9   7     1481.69     1513.29    260.64 o 
  -3   9   7      134.20      185.13     61.28 o 
  -2   9   7      465.59      790.62    115.40 o 
  -1   9   7      375.89      444.14     93.56 o 
   0   9   7      707.31      779.41    114.02 o 
   1   9   7      931.22      988.77    138.60 o 
   2   9   7      706.93      852.35    130.13 o 
   3   9   7     1836.09     1911.84    198.30 o 
   4   9   7        2.24       32.46     63.24 o 
  -2  10   7     1379.21     1464.25    150.98 o 
  -1  10   7     3277.70     3278.62    229.49 o 
   0  10   7     3087.23     3396.46    257.89 o 
   1  10   7      774.21      804.47    131.20 o 
   2  10   7     3436.02     3279.85    270.74 o 
   3  10   7      875.94      958.57    228.83 o 
  -9   0   8    12651.68    12482.16    745.90 o 
  -8   0   8     6353.54     7094.29    847.28 o 
  -7   0   8    13630.15    13402.66    671.37 o 
  -6   0   8    14858.16    15315.67    531.89 o 
  -5   0   8     6328.55     7056.15    541.81 o 
  -4   0   8    32344.04    33759.02    841.87 o 
  -3   0   8       81.35       66.33     22.35 o 
  -2   0   8    76882.13    76112.43   1386.11 o 
  -1   0   8    12494.53    12446.18    270.46 o 
   0   0   8    64525.14    68199.09   1135.36 o 
   1   0   8    17323.58    16502.99    322.13 o 
   2   0   8    38004.59    37719.92    670.25 o 
   3   0   8    26749.31    26091.90    540.71 o 
   4   0   8     6586.07     6720.41    259.24 o 
   5   0   8    22925.52    22803.77    564.98 o 
   6   0   8     1888.34     1928.48    195.70 o 
   7   0   8    21114.32    21612.87    978.67 o 
   8   0   8      167.05      101.59     48.53 o 
   9   0   8    13848.67    12734.91    706.52 o 
  -9   1   8      127.56      233.66    114.55 o 
  -8   1   8      562.69      614.25    119.09 o 
  -7   1   8      559.91      722.51    109.91 o 
  -6   1   8      305.64      282.98     21.37 o 
  -5   1   8      956.47      885.39    101.29 o 
  -4   1   8      114.43      130.96     51.62 o 
  -3   1   8    10966.46    12081.34    262.01 o 
  -2   1   8      434.82      593.83     39.14 o 
  -1   1   8     4644.65     4337.56     87.82 o 
   0   1   8     2373.05     2181.42     48.69 o 
   1   1   8     1049.12     1206.25     37.48 o 
   2   1   8      133.86      355.59     57.36 o 
   3   1   8     2448.26     2475.05     93.85 o 
   4   1   8      186.17      169.97     24.81 o 
   5   1   8      249.72      332.92     45.15 o 
   6   1   8     1184.44     1173.03    105.89 o 
   7   1   8      309.52      368.85     72.02 o 
   8   1   8     2228.76     2333.83    184.42 o 
  -8   2   8     7052.34     7329.93    409.47 o 
  -7   2   8     9294.32     9188.79    453.52 o 
  -6   2   8    27163.44    26027.32   1109.09 o 
  -5   2   8     3563.81     3621.33    218.95 o 
  -4   2   8    41221.37    40200.65   1636.76 o 
  -3   2   8       68.40       38.30     60.80 o 
  -2   2   8    31250.48    29953.79    451.62 o 
  -1   2   8     1270.75     1187.07     46.14 o 
   0   2   8    44142.10    44763.53    536.08 o 
   1   2   8    12499.47    11867.72    202.58 o 
   2   2   8    23512.67    22514.86    365.58 o 
   3   2   8    24951.76    25127.58    426.03 o 
   4   2   8     7862.72     7865.66    211.45 o 
   5   2   8    26448.44    26398.76    619.67 o 
   6   2   8      928.22      962.36    112.25 o 
   7   2   8    16531.88    17043.28    632.06 o 
   8   2   8       99.41       81.58     57.90 o 
  -8   3   8     2402.54     2708.20    257.24 o 
  -7   3   8     3554.77     3815.80    277.12 o 
  -6   3   8     2683.29     2531.35    207.22 o 
  -5   3   8     6985.29     6973.32    354.88 o 
  -4   3   8     2664.25     2728.83    157.12 o 
  -3   3   8    11191.80     9536.85    527.23 o 
  -2   3   8      884.18     1133.93     68.08 o 
  -1   3   8    19858.07    20179.76    350.33 o 
   0   3   8     1876.42     1880.85     87.17 o 
   1   3   8     9545.38     9704.79    312.39 o 
   2   3   8     3255.33     3196.96     94.62 o 
   3   3   8     6833.04     6727.28    211.34 o 
   4   3   8     9324.71     9051.50    254.05 o 
   5   3   8     1733.44     1782.59    152.21 o 
   6   3   8     8177.47     8426.87    403.56 o 
   7   3   8       27.19       71.04     46.90 o 
   8   3   8     4123.66     3737.84    237.41 o 
  -8   4   8     2708.01     3476.17    335.63 o 
  -7   4   8     1515.59     1607.94    187.14 o 
  -6   4   8     7025.72     7404.85    570.69 o 
  -5   4   8      480.85      695.03    102.04 o 
  -4   4   8    12842.61    12076.76    368.84 o 
  -3   4   8      315.81      386.68     35.50 o 
  -2   4   8     9316.62     9706.14    262.11 o 
  -1   4   8      764.02      779.69     59.61 o 
   0   4   8    15499.13    15733.10    299.96 o 
   1   4   8     5288.76     5021.44    199.83 o 
   2   4   8    15048.04    16054.11    317.86 o 
   3   4   8    12145.52    13045.19    272.91 o 
   4   4   8     4094.14     4114.89    168.31 o 
   5   4   8     3932.56     4067.25    252.49 o 
   6   4   8     1276.40     1345.02    149.05 o 
   7   4   8     4348.51     4162.41    286.00 o 
   8   4   8       25.91      100.47     75.29 o 
  -8   5   8     6637.87     7091.07    513.54 o 
  -7   5   8     7281.80     7400.66    434.97 o 
  -6   5   8     7192.86     7931.69    567.32 o 
  -5   5   8    16600.44    17600.47    636.44 o 
  -4   5   8     2216.24     1885.05    128.92 o 
  -3   5   8    26068.00    25032.21    517.74 o 
  -2   5   8      662.54      660.61     57.31 o 
  -1   5   8    24797.31    24356.64    558.86 o 
   0   5   8     6157.32     6243.58    190.60 o 
   1   5   8    22964.73    22132.13    454.32 o 
   2   5   8    17584.16    18162.85    360.14 o 
   3   5   8    10406.82    10571.25    242.99 o 
   4   5   8    19906.79    20715.95    542.38 o 
   5   5   8     3696.50     4109.93    266.49 o 
   6   5   8    19696.23    19446.07    678.15 o 
   7   5   8       14.00       88.26     67.71 o 
  -7   6   8      469.04      498.99    107.15 o 
  -6   6   8      355.89      287.88    124.15 o 
  -5   6   8      346.43      413.29    131.14 o 
  -4   6   8     1613.77     1571.27    124.46 o 
  -3   6   8      161.34      159.37     32.50 o 
  -2   6   8     6281.39     5913.76    310.18 o 
  -1   6   8     3748.51     3804.51    315.25 o 
   0   6   8     1774.50     1912.24    112.40 o 
   1   6   8      549.48      541.08     37.12 o 
   2   6   8      934.62      928.43     72.58 o 
   3   6   8      253.85      371.38     52.70 o 
   4   6   8     1330.30     1306.72     88.30 o 
   5   6   8     2377.35     2412.16    200.93 o 
   6   6   8      260.50      366.62    121.66 o 
   7   6   8     1744.53     1473.93    226.38 o 
  -7   7   8     6708.59     7132.08    543.56 o 
  -6   7   8     1901.20     2067.53    232.03 o 
  -5   7   8    10595.51    10670.00    743.52 o 
  -4   7   8     1235.51     1398.63    161.74 o 
  -3   7   8    24724.15    23892.08    606.84 o 
  -2   7   8       43.37       10.16     49.39 o 
  -1   7   8    33167.27    32827.93   1107.41 o 
   0   7   8     3807.87     3800.12    194.12 o 
   1   7   8    19905.36    20320.06    591.41 o 
   2   7   8     6443.12     6284.99    188.49 o 
   3   7   8     9772.66     9952.04    435.24 o 
   4   7   8    10652.45    11261.64    646.68 o 
   5   7   8     2488.25     2581.28    295.52 o 
   6   7   8    12371.36    11952.92    717.64 o 
  -6   8   8      137.11      154.60    133.56 o 
  -5   8   8      109.64      149.35    243.38 o 
  -4   8   8      853.84      805.59    138.42 o 
  -3   8   8      161.71      244.79     51.59 o 
  -2   8   8      482.16      696.84    104.98 o 
  -1   8   8      553.32      682.55     98.56 o 
   0   8   8       42.76       50.96     32.04 o 
   1   8   8      369.90      397.94     86.66 o 
   2   8   8       61.21       32.68     39.96 o 
   3   8   8      213.37      420.33     98.82 o 
   4   8   8       72.38       -3.74     39.04 o 
   5   8   8      109.57       90.04     66.22 o 
  -4   9   8      509.20      360.98     83.82 o 
  -3   9   8    13676.67    13546.79    834.95 o 
  -2   9   8      292.71      341.65     72.11 o 
  -1   9   8    11105.30    12485.78    560.27 o 
   0   9   8     2818.07     3230.27    236.49 o 
   1   9   8     6160.95     6679.13    378.62 o 
   2   9   8     3572.35     3489.90    267.16 o 
   3   9   8     6150.88     6426.06    436.60 o 
   4   9   8     7055.20     6944.36    409.95 o 
  -2  10   8     3684.95     3953.77    406.08 o 
  -1  10   8      239.09      125.15     93.37 o 
   0  10   8     3625.07     4048.69    284.55 o 
   1  10   8      692.66      627.35    121.53 o 
   2  10   8     1693.51     1712.34    222.21 o 
  -8   1   9     2401.31     2607.70    230.71 o 
  -7   1   9    17092.77    17147.59    612.91 o 
  -6   1   9    14509.73    13824.97    389.18 o 
  -5   1   9    12146.83    12137.84    430.88 o 
  -4   1   9    25163.70    24276.77    597.51 o 
  -3   1   9     5898.71     5576.40    173.63 o 
  -2   1   9    44136.78    42655.95    517.05 o 
  -1   1   9     2186.35     2119.47     60.62 o 
   0   1   9    88779.55    87557.37    934.88 o 
   1   1   9     2744.83     2728.58     63.63 o 
   2   1   9    62306.92    61784.73    881.14 o 
   3   1   9    17164.06    17100.54    423.08 o 
   4   1   9    23977.05    24828.62    418.91 o 
   5   1   9    22913.92    22545.12    525.05 o 
   6   1   9     7173.38     7090.12    279.73 o 
   7   1   9    15956.56    15947.70    490.26 o 
   8   1   9     2220.79     2208.92    181.20 o 
  -8   2   9     1804.54     1970.42    210.81 o 
  -7   2   9     1309.10     1264.16    151.65 o 
  -6   2   9     1281.06     1320.74    138.76 o 
  -5   2   9     5643.19     5900.77    290.32 o 
  -4   2   9     2679.26     2380.58    220.44 o 
  -3   2   9    10313.39    10410.03    281.71 o 
  -2   2   9     4582.97     4927.47    138.40 o 
  -1   2   9     8949.32     9328.70    166.09 o 
   0   2   9        4.48       35.69     10.79 o 
   1   2   9     1604.75     1402.97     65.73 o 
   2   2   9      568.47      637.78     61.06 o 
   3   2   9     5043.02     5395.61    142.68 o 
   4   2   9     2966.83     3083.24    116.49 o 
   5   2   9     3969.67     3609.32    173.31 o 
   6   2   9     3705.85     3650.42    228.91 o 
   7   2   9      691.91      846.89    116.11 o 
   8   2   9     1724.47     1597.96    154.40 o 
  -8   3   9     1253.26     1359.84    182.69 o 
  -7   3   9     9188.47     9352.84    451.98 o 
  -6   3   9     5398.11     5483.06    314.10 o 
  -5   3   9     8856.59     9136.83    386.44 o 
  -4   3   9    21363.73    21940.32    626.11 o 
  -3   3   9     4565.00     4391.53    211.30 o 
  -2   3   9    36960.65    37355.00    532.97 o 
  -1   3   9      722.65      770.67     44.25 o 
   0   3   9    27387.00    28428.43    391.14 o 
   1   3   9      642.03      598.98     47.28 o 
   2   3   9    21120.36    21525.51    411.51 o 
   3   3   9     4089.09     4156.24    127.45 o 
   4   3   9    11740.40    11757.83    262.93 o 
   5   3   9     2870.60     2810.65    155.29 o 
   6   3   9     8369.33     8119.48    372.44 o 
   7   3   9    10178.79     9688.20    435.72 o 
   8   3   9      500.63      482.02     83.19 o 
  -8   4   9     7067.54     7390.69    504.55 o 
  -7   4   9     1862.04     1805.76    198.16 o 
  -6   4   9     8664.81     8923.80    426.79 o 
  -5   4   9     5363.83     5395.45    301.53 o 
  -4   4   9     5309.41     5170.51    264.12 o 
  -3   4   9    22538.09    22693.19    367.72 o 
  -2   4   9      105.32      289.87     45.15 o 
  -1   4   9    34472.92    35360.83    533.93 o 
   0   4   9     1292.27     1326.23     69.57 o 
   1   4   9    27706.52    27860.49    505.56 o 
   2   4   9     2446.21     2399.20     84.35 o 
   3   4   9    20096.07    20518.67    359.34 o 
   4   4   9     5985.46     6114.16    227.61 o 
   5   4   9     7655.56     7905.34    466.93 o 
   6   4   9     7009.48     7138.26    363.62 o 
   7   4   9     1312.99     1177.39    152.20 o 
   8   4   9     6720.11     6251.45    731.16 o 
  -8   5   9      408.46      158.42     56.45 o 
  -7   5   9     2111.70     2577.03    249.09 o 
  -6   5   9     1938.51     1975.31    204.23 o 
  -5   5   9     1688.70     1643.28    170.06 o 
  -4   5   9     3057.91     2963.47    253.87 o 
  -3   5   9     1240.41     1347.54     89.01 o 
  -2   5   9     1661.72     1692.62     99.08 o 
  -1   5   9     1361.93     1504.03    110.45 o 
   0   5   9     8519.09     9102.31    236.14 o 
   1   5   9      488.09      472.30     47.61 o 
   2   5   9     8949.37     9228.82    243.12 o 
   3   5   9     3063.90     3184.72    111.36 o 
   4   5   9     3403.83     3613.77    189.65 o 
   5   5   9     3973.07     3971.97    279.53 o 
   6   5   9      631.84      740.93    116.04 o 
   7   5   9     1637.93     1360.13    203.61 o 
  -7   6   9     3928.61     4358.50    506.96 o 
  -6   6   9    10558.62    11359.86    550.24 o 
  -5   6   9    11414.54    12493.27    561.20 o 
  -4   6   9     7653.29     7342.94    388.93 o 
  -3   6   9    21707.36    21875.77    538.37 o 
  -2   6   9      797.16      948.88    119.40 o 
  -1   6   9    27990.26    26671.69   1019.45 o 
   0   6   9      721.10      791.39     69.31 o 
   1   6   9    28943.39    28380.53    671.86 o 
   2   6   9     3611.78     3444.41    110.56 o 
   3   6   9    15302.32    15104.35    394.80 o 
   4   6   9     7078.12     7148.15    273.26 o 
   5   6   9     7503.41     7903.42    366.26 o 
   6   6   9    12874.92    12920.50    707.58 o 
   7   6   9     1963.71     1587.82    257.46 o 
  -6   7   9      112.54       37.97     85.83 o 
  -5   7   9       55.84      107.68    105.42 o 
  -4   7   9       78.35       88.42     50.14 o 
  -3   7   9       46.86      160.47     43.19 o 
  -2   7   9     1495.53     1493.36    167.92 o 
  -1   7   9      571.85      574.24     92.92 o 
   0   7   9       10.49        8.13     32.13 o 
   1   7   9        8.97       37.06     28.09 o 
   2   7   9      197.84      189.38     32.67 o 
   3   7   9      150.66      133.29     61.48 o 
   4   7   9       38.99       33.27     67.03 o 
   5   7   9       18.49       65.16     89.94 o 
   6   7   9       42.10       26.08     63.45 o 
  -6   8   9     5667.49     5812.19    361.76 o 
  -5   8   9     7397.20     7728.13    455.89 o 
  -4   8   9     5505.80     5794.63    376.25 o 
  -3   8   9    16457.38    16598.62    626.10 o 
  -2   8   9     2810.37     3181.43    306.14 o 
  -1   8   9    18997.20    20010.01    705.87 o 
   0   8   9        1.87       38.17     44.50 o 
   1   8   9    10596.34    11493.25    489.85 o 
   2   8   9     1293.42     1336.16    151.98 o 
   3   8   9    11508.04    12404.70    522.86 o 
   4   8   9     6781.41     7108.84    399.51 o 
   5   8   9     5251.47     5189.31    448.24 o 
  -4   9   9      658.84      680.36    134.51 o 
  -3   9   9      445.60      677.46    119.12 o 
  -2   9   9     1951.63     2048.96    188.39 o 
  -1   9   9      137.26      214.79     73.42 o 
   0   9   9     1589.87     1772.31    173.50 o 
   1   9   9        7.40      -43.89     29.26 o 
   2   9   9     1776.76     1712.80    187.05 o 
   3   9   9      746.53      659.25    124.33 o 
   4   9   9     1362.11     1169.46    203.98 o 
  -2  10   9      254.97      253.14     95.89 o 
  -1  10   9     5919.18     6260.39    406.33 o 
   0  10   9        7.62      -24.78     32.50 o 
   1  10   9     8394.41     8433.42    458.73 o 
   2  10   9      462.74      413.73    107.41 o 
  -8   0  10      256.55      454.41    209.10 o 
  -7   0  10    36339.59    39631.07   2479.28 o 
  -6   0  10    13512.25    13603.52    329.35 o 
  -5   0  10    25182.33    26164.86    549.19 o 
  -4   0  10    13992.52    13938.20    359.69 o 
  -3   0  10    10598.71    10008.05    556.39 o 
  -2   0  10    19506.61    18199.83    364.51 o 
  -1   0  10     6611.82     6114.91    219.77 o 
   0   0  10    80858.61    88116.12   1449.80 o 
   1   0  10     1072.84      951.82     52.93 o 
   2   0  10    65283.84    63040.55   1060.36 o 
   3   0  10     1292.72     1277.64     96.45 o 
   4   0  10    31520.87    30757.70    811.96 o 
   5   0  10    12850.76    12712.94    522.23 o 
   6   0  10     9873.45     9985.51   1209.52 o 
   7   0  10     9338.43     8875.63    481.32 o 
   8   0  10     4675.64     4458.96    425.16 o 
  -8   1  10      550.60      764.38    123.92 o 
  -7   1  10      316.56      443.36    102.59 o 
  -6   1  10     5880.50     6048.65    222.05 o 
  -5   1  10      452.20      431.78     52.45 o 
  -4   1  10     5868.71     6136.16    207.96 o 
  -3   1  10      634.46      702.99     56.62 o 
  -2   1  10     3689.00     4147.22     93.63 o 
  -1   1  10      643.90      612.75     32.62 o 
   0   1  10        9.29       44.33     14.66 o 
   1   1  10     3094.32     3374.09     73.16 o 
   2   1  10     2097.08     2292.58     90.28 o 
   3   1  10     1247.94     1362.97     74.62 o 
   4   1  10       81.10       71.90     20.21 o 
   5   1  10     4180.82     3953.71    161.42 o 
   6   1  10     1383.04     1252.75    109.78 o 
   7   1  10      856.05      897.73    122.60 o 
   8   1  10      560.90      577.76     91.37 o 
  -8   2  10       64.49       39.33     55.05 o 
  -7   2  10    15140.26    16208.92    605.08 o 
  -6   2  10      636.28      765.42    106.85 o 
  -5   2  10    23381.38    22994.57    669.63 o 
  -4   2  10    12987.67    12851.23    309.49 o 
  -3   2  10    28800.02    29906.67    670.94 o 
  -2   2  10    37628.36    37690.94    614.37 o 
  -1   2  10    15675.58    15944.22    251.52 o 
   0   2  10    44620.48    44399.40    600.30 o 
   1   2  10       81.22       62.46     10.32 o 
   2   2  10    36950.38    35573.28    881.87 o 
   3   2  10     1396.96     1439.28     65.81 o 
   4   2  10    20589.18    20794.75    400.69 o 
   5   2  10     1106.06     1398.81    105.17 o 
   6   2  10    16265.02    15459.63    526.57 o 
   7   2  10     7792.21     7494.12    367.86 o 
   8   2  10     4930.39     4512.18    261.74 o 
  -8   3  10     5956.55     6390.96    393.77 o 
  -7   3  10      393.59      370.67    102.16 o 
  -6   3  10     4344.39     4366.49    277.32 o 
  -5   3  10     1560.75     1828.38    161.47 o 
  -4   3  10     6450.71     6199.08    226.80 o 
  -3   3  10     7683.82     7902.95    301.84 o 
  -2   3  10     7084.02     7321.63    165.28 o 
  -1   3  10     9877.54    10165.15    198.57 o 
   0   3  10     2997.98     3124.55     82.87 o 
   1   3  10    17965.78    18749.81    460.58 o 
   2   3  10       80.48      104.75     39.05 o 
   3   3  10    17516.51    18290.96    389.67 o 
   4   3  10     1460.05     1466.79     85.52 o 
   5   3  10     7798.81     7373.99    263.75 o 
   6   3  10     2827.58     2728.08    205.98 o 
   7   3  10     1870.53     1934.59    186.60 o 
   8   3  10     2976.30     2652.23    284.03 o 
  -8   4  10       80.64      137.64    158.00 o 
  -7   4  10     5242.70     5698.11    359.11 o 
  -6   4  10     1651.32     1710.85    177.21 o 
  -5   4  10     5316.09     5733.75    349.91 o 
  -4   4  10     5073.01     4505.94    175.26 o 
  -3   4  10     6215.94     6558.69    144.43 o 
  -2   4  10    10544.93    10682.07    215.65 o 
  -1   4  10     6211.24     6352.14    180.34 o 
   0   4  10    16724.83    17334.27    259.24 o 
   1   4  10      933.96     1030.68     69.26 o 
   2   4  10    15888.16    16397.16    460.77 o 
   3   4  10     1675.89     1769.36     77.02 o 
   4   4  10     9694.63     9886.64    395.28 o 
   5   4  10     2676.72     2841.23    205.86 o 
   6   4  10     6116.39     6370.56    384.01 o 
   7   4  10     2273.15     2104.14    202.37 o 
   8   4  10     2522.20     2129.24    260.68 o 
  -7   5  10      305.82      308.98     83.60 o 
  -6   5  10    12515.90    13603.99    574.52 o 
  -5   5  10     2437.24     2789.11    225.45 o 
  -4   5  10    15462.23    13501.13    399.36 o 
  -3   5  10    13908.25    13791.24    303.56 o 
  -2   5  10     5062.03     4871.15    171.38 o 
  -1   5  10    24339.01    24495.49    607.26 o 
   0   5  10     2633.14     2759.41    117.68 o 
   1   5  10    28377.97    26821.80    638.42 o 
   2   5  10     1296.81     1081.03     72.70 o 
   3   5  10    24613.15    23628.54    485.09 o 
   4   5  10     1163.75     1071.65     76.88 o 
   5   5  10    13082.42    13527.83    508.98 o 
   6   5  10     5092.93     5207.41    608.06 o 
   7   5  10     6191.51     5260.03    416.86 o 
  -7   6  10     1492.71     1678.21    211.02 o 
  -6   6  10      295.22      278.17     79.96 o 
  -5   6  10     1094.57     1222.15    123.79 o 
  -4   6  10      582.74      608.43     64.90 o 
  -3   6  10      166.55      232.42     47.22 o 
  -2   6  10      435.59      525.95     95.12 o 
  -1   6  10       73.94       85.42     53.50 o 
   0   6  10     1304.03     1374.27     92.19 o 
   1   6  10      314.29      312.39     50.12 o 
   2   6  10     2690.40     2403.25    109.52 o 
   3   6  10      563.22      506.60     41.08 o 
   4   6  10     4097.46     3932.95    187.00 o 
   5   6  10      149.62       62.77     56.40 o 
   6   6  10     1294.47     1123.57    192.29 o 
   7   6  10      539.33      681.72    159.39 o 
  -6   7  10    14044.73    14930.23    652.34 o 
  -5   7  10     4897.49     5164.46    279.45 o 
  -4   7  10    13863.13    14222.13    492.89 o 
  -3   7  10    12337.81    11924.28    393.91 o 
  -2   7  10     6609.98     6580.25    350.81 o 
  -1   7  10    16679.36    16055.65    626.79 o 
   0   7  10      767.58      789.43     82.00 o 
   1   7  10    16042.87    16982.29    692.00 o 
   2   7  10       40.47       54.87     39.44 o 
   3   7  10    18220.31    19026.23    653.14 o 
   4   7  10     2435.78     2414.15    219.20 o 
   5   7  10    11973.18    11408.33   1050.38 o 
   6   7  10     6065.45     5867.87    481.72 o 
  -5   8  10      506.76      485.35    104.78 o 
  -4   8  10      239.62      189.63     57.08 o 
  -3   8  10      191.24      349.03     64.44 o 
  -2   8  10       31.15       81.04     52.33 o 
  -1   8  10      429.45      569.03    105.27 o 
   0   8  10      161.86      135.49     71.10 o 
   1   8  10      168.04      203.93     65.67 o 
   2   8  10      579.11      567.73    100.76 o 
   3   8  10       16.18      104.40     57.67 o 
   4   8  10      645.76      484.66     93.34 o 
   5   8  10      164.60       92.95     80.03 o 
  -4   9  10     5202.42     5434.24    466.07 o 
  -3   9  10     5761.27     6187.06    473.02 o 
  -2   9  10     4094.47     4482.45    288.03 o 
  -1   9  10    10930.32    11150.89    528.14 o 
   0   9  10     1298.15     1518.78    159.57 o 
   1   9  10    13625.14    14614.56    600.63 o 
   2   9  10        3.43      -28.98     49.93 o 
   3   9  10    11891.48    11930.05    568.39 o 
   4   9  10      589.05      495.26     99.52 o 
  -2  10  10     2423.98     2014.72    293.14 o 
  -1  10  10      550.68      484.77    155.44 o 
   0  10  10     5618.62     5569.77    658.16 o 
   1  10  10       74.70        0.87     86.98 o 
   2  10  10     3857.77     4100.57    553.49 o 
  -8   1  11     1056.10     1111.41    152.69 o 
  -7   1  11    20818.46    21149.22    528.22 o 
  -6   1  11      692.02      796.14     74.56 o 
  -5   1  11    23009.05    23129.43    520.32 o 
  -4   1  11     3220.19     3364.71    133.31 o 
  -3   1  11    27325.58    26325.13    458.06 o 
  -2   1  11    12671.61    12641.65    247.82 o 
  -1   1  11    33493.21    33674.96    406.62 o 
   0   1  11    51143.29    52176.70   1005.24 o 
   1   1  11     8684.08     8986.47    187.97 o 
   2   1  11    45177.59    45177.17    692.73 o 
   3   1  11     1163.82     1280.63     69.98 o 
   4   1  11    28271.34    28513.91    692.99 o 
   5   1  11       18.14      210.50     36.45 o 
   6   1  11    22404.74    21712.18    553.86 o 
   7   1  11     2834.13     2729.58    181.47 o 
   8   1  11    11072.80    10438.26    408.71 o 
  -8   2  11     2276.90     2332.97    224.37 o 
  -7   2  11      555.41      678.48     84.05 o 
  -6   2  11     4110.12     4231.08    192.78 o 
  -5   2  11       18.87       95.74     29.32 o 
  -4   2  11     5151.36     5156.75    194.75 o 
  -3   2  11     1791.08     1851.11    143.44 o 
  -2   2  11     9818.58    10514.75    239.90 o 
  -1   2  11     5186.82     5572.73    116.96 o 
   0   2  11     7268.22     6779.98    112.42 o 
   1   2  11     6828.26     6361.54    132.68 o 
   2   2  11       32.16       32.31     13.33 o 
   3   2  11     8436.37     8651.44    185.37 o 
   4   2  11      732.51      847.81     67.44 o 
   5   2  11     8448.38     7605.69    266.30 o 
   6   2  11      740.35      782.94    105.04 o 
   7   2  11     2642.12     2341.70    167.18 o 
   8   2  11      503.50      451.19     83.69 o 
  -8   3  11      846.54      850.68    138.78 o 
  -7   3  11    10621.76    10310.43    477.00 o 
  -6   3  11      184.53      204.87     34.83 o 
  -5   3  11    19222.55    19318.38    860.86 o 
  -4   3  11     1816.16     1798.82    115.82 o 
  -3   3  11    22279.45    21271.71    454.64 o 
  -2   3  11     9456.85     9566.52    210.62 o 
  -1   3  11    10747.59    11173.75    218.57 o 
   0   3  11    12288.84    12465.14    252.56 o 
   1   3  11     4411.36     4595.31    158.86 o 
   2   3  11    18718.87    18879.63    345.07 o 
   3   3  11      499.70      440.11     62.58 o 
   4   3  11    23698.66    23105.01    631.43 o 
   5   3  11      720.17      879.42     95.69 o 
   6   3  11    15126.29    13967.51    513.61 o 
   7   3  11     2443.84     2172.02    198.40 o 
   8   3  11     6510.67     5245.86    528.40 o 
  -8   4  11     5788.90     6001.51    393.42 o 
  -7   4  11      625.85      630.73    119.79 o 
  -6   4  11    12544.61    12302.44    856.40 o 
  -5   4  11      248.98      335.49     55.83 o 
  -4   4  11    19624.58    20163.75    751.68 o 
  -3   4  11     6507.84     6495.55    183.25 o 
  -2   4  11    11155.70    11137.92    223.04 o 
  -1   4  11    14028.29    14139.74    222.79 o 
   0   4  11     6800.99     7004.80    136.30 o 
   1   4  11    22160.69    22415.57    417.90 o 
   2   4  11     5544.02     5302.78    125.92 o 
   3   4  11    24226.22    22806.87    446.20 o 
   4   4  11       66.11       64.87     20.58 o 
   5   4  11    12800.62    14205.49    681.31 o 
   6   4  11     1351.58     1317.73    145.24 o 
   7   4  11     6937.48     6256.71    561.91 o 
  -7   5  11     4453.86     5013.30    352.75 o 
  -6   5  11       16.50       34.75     48.53 o 
  -5   5  11     4006.18     4002.41    211.94 o 
  -4   5  11      250.67      203.85     26.43 o 
  -3   5  11     6619.27     6639.18    261.17 o 
  -2   5  11     2840.83     2906.35    111.80 o 
  -1   5  11     8731.91     9124.31    326.60 o 
   0   5  11     5386.98     5402.66    178.13 o 
   1   5  11     4801.39     4804.47    193.07 o 
   2   5  11     7616.58     7642.63    300.98 o 
   3   5  11      181.87      264.27     35.26 o 
   4   5  11     4642.53     4745.50    287.71 o 
   5   5  11       15.76       46.19     31.54 o 
   6   5  11     3557.04     3546.14    573.18 o 
   7   5  11      168.62      172.60     76.00 o 
  -7   6  11       80.68       -4.54     51.85 o 
  -6   6  11    15372.29    15476.69    636.42 o 
  -5   6  11      347.55      443.58     74.12 o 
  -4   6  11    22067.09    20844.13    962.61 o 
  -3   6  11     8417.15     7889.99    384.72 o 
  -2   6  11    10660.55    10804.15    435.44 o 
  -1   6  11    13850.91    13475.20    748.19 o 
   0   6  11     5843.77     5693.59    192.20 o 
   1   6  11    15044.06    13076.24    572.35 o 
   2   6  11     3291.34     3381.29    205.57 o 
   3   6  11    21793.57    21188.33    699.51 o 
   4   6  11       57.17       75.34     41.07 o 
   5   6  11    13088.19    13774.35    677.22 o 
   6   6  11     1380.31     1501.27    215.28 o 
  -6   7  11       64.06       54.70     38.14 o 
  -5   7  11      152.59      192.12     51.15 o 
  -4   7  11       99.57      113.86     48.65 o 
  -3   7  11        1.27      137.55     38.96 o 
  -2   7  11       61.92       28.90     35.87 o 
  -1   7  11        6.77      -40.92     27.28 o 
   0   7  11      530.29      664.25     74.73 o 
   1   7  11      486.08      445.35     53.35 o 
   2   7  11        4.82       99.31     46.38 o 
   3   7  11       46.32       51.81     33.49 o 
   4   7  11       28.18       25.85     73.48 o 
   5   7  11        2.38      -39.24     53.28 o 
   6   7  11       62.66       41.20    147.15 o 
  -5   8  11      354.26      425.02     87.93 o 
  -4   8  11    12006.44    12318.85    565.07 o 
  -3   8  11     1190.43     1148.32    118.75 o 
  -2   8  11    15460.21    16844.59    753.81 o 
  -1   8  11     6267.89     7152.99    387.69 o 
   0   8  11     8677.81     9511.72    398.97 o 
   1   8  11    15246.33    16274.56    613.87 o 
   2   8  11     1144.60     1206.30    152.88 o 
   3   8  11    14352.63    14568.36    587.91 o 
   4   8  11        1.05       10.70     63.13 o 
   5   8  11    12433.78    10867.90    672.82 o 
  -4   9  11      145.22      115.94     71.53 o 
  -3   9  11      779.76     1029.43    245.03 o 
  -2   9  11      123.60       75.03     65.97 o 
  -1   9  11     1511.76     1684.91    189.46 o 
   0   9  11     3038.82     3196.44    237.64 o 
   1   9  11       24.82       95.04     47.79 o 
   2   9  11     1538.39     1456.07    178.77 o 
   3   9  11       27.31      -24.27     31.03 o 
  -1  10  11     3998.45     3782.15    414.22 o 
   0  10  11     2240.85     2409.70    322.51 o 
   1  10  11     3369.28     3254.50    508.37 o 
  -8   0  12     4364.11     4308.42    389.69 o 
  -7   0  12    11979.49    12588.61    652.18 o 
  -6   0  12     3539.89     3444.11    273.17 o 
  -5   0  12    33589.64    32727.51   1813.47 o 
  -4   0  12        6.63       13.78     20.90 o 
  -3   0  12    50735.20    48926.64   1721.89 o 
  -2   0  12     2638.37     2525.42    120.95 o 
  -1   0  12    49351.06    46892.60   1537.93 o 
   0   0  12    27970.02    33039.70    650.79 o 
   1   0  12    14341.38    14488.22    421.10 o 
   2   0  12    31879.39    31126.53    525.51 o 
   3   0  12    14031.81    13238.94    337.26 o 
   4   0  12    18838.25    17758.75    631.30 o 
   5   0  12     8068.60     7716.30    524.24 o 
   6   0  12    19296.51    19222.04   1569.36 o 
   7   0  12      701.98      538.68    133.93 o 
   8   0  12     8349.83     7682.02    751.73 o 
  -8   1  12      492.97      532.40    101.66 o 
  -7   1  12     2282.77     2575.81    217.02 o 
  -6   1  12     1803.23     1820.20    114.82 o 
  -5   1  12      777.68      846.95     83.30 o 
  -4   1  12     3418.38     3626.63    130.31 o 
  -3   1  12     2086.85     2520.08     99.71 o 
  -2   1  12      537.32      708.83     41.17 o 
  -1   1  12      250.82      221.86     19.24 o 
   0   1  12      530.46      571.06     34.91 o 
   1   1  12      764.04      877.42     41.18 o 
   2   1  12      540.18      538.46     30.68 o 
   3   1  12     1588.21     1761.73     78.97 o 
   4   1  12     3921.99     4070.34    153.33 o 
   5   1  12     6595.35     6225.10    237.94 o 
   6   1  12       97.71       74.79     22.69 o 
   7   1  12     1725.80     1710.60    126.41 o 
   8   1  12      296.83      324.86     61.60 o 
  -8   2  12     5137.36     5254.25    345.26 o 
  -7   2  12    16658.09    17103.02    592.62 o 
  -6   2  12     1207.02     1036.71     94.02 o 
  -5   2  12    22897.70    22842.76    534.08 o 
  -4   2  12      701.52      734.31     70.20 o 
  -3   2  12    38964.93    36949.97   1269.84 o 
  -2   2  12     1592.19     1572.30     80.12 o 
  -1   2  12    43242.89    42066.80    565.91 o 
   0   2  12    12865.26    12986.67    184.46 o 
   1   2  12    26546.27    25807.69    361.30 o 
   2   2  12    19500.89    19117.64    288.48 o 
   3   2  12     6990.11     7333.66    160.93 o 
   4   2  12    25276.74    25120.46    653.13 o 
   5   2  12      307.27      349.37     56.08 o 
   6   2  12    21598.93    20021.03    624.93 o 
   7   2  12       45.40      -10.53     33.60 o 
   8   2  12    13900.79    12606.39    525.04 o 
  -8   3  12     3926.47     3879.62    304.25 o 
  -7   3  12     1342.84     1483.89    125.96 o 
  -6   3  12     9445.59     9557.05    342.31 o 
  -5   3  12      187.37      359.04     57.09 o 
  -4   3  12    10976.82    10953.75    445.54 o 
  -3   3  12       19.37       20.81     13.55 o 
  -2   3  12    13916.09    14712.48    270.48 o 
  -1   3  12     1669.24     1827.03     68.05 o 
   0   3  12    14955.93    15696.79    255.44 o 
   1   3  12     5292.05     5400.88    149.70 o 
   2   3  12     7134.95     7222.38    156.16 o 
   3   3  12    10389.67    11084.82    225.76 o 
   4   3  12      125.69       95.35     19.99 o 
   5   3  12     6767.33     6482.00    359.36 o 
   6   3  12       10.97       78.56     41.79 o 
   7   3  12     4757.54     4397.95    284.05 o 
   8   3  12       65.72       34.30     50.97 o 
  -8   4  12     2491.42     2685.81    320.04 o 
  -7   4  12     5680.82     5865.68    389.82 o 
  -6   4  12      985.33      909.73    117.34 o 
  -5   4  12     6710.54     6915.80    293.12 o 
  -4   4  12        1.50       33.70     25.27 o 
  -3   4  12    12113.37    11822.81    270.99 o 
  -2   4  12     1433.86     1488.30     68.63 o 
  -1   4  12    17006.94    17583.07    241.08 o 
   0   4  12     4147.42     4021.00     98.97 o 
   1   4  12    10269.28    10076.08    220.33 o 
   2   4  12     9654.28     9784.09    262.78 o 
   3   4  12     1810.36     1705.69     97.95 o 
   4   4  12    11215.73    11245.99    411.39 o 
   5   4  12       94.35      183.85     42.23 o 
   6   4  12     7505.22     7532.84    956.39 o 
   7   4  12       29.94       96.55     82.90 o 
  -7   5  12     2007.85     1817.17    195.78 o 
  -6   5  12    11174.22    11483.00    634.14 o 
  -5   5  12      341.35      499.78     85.17 o 
  -4   5  12    24302.05    22423.90   1237.72 o 
  -3   5  12      915.19      921.13     67.45 o 
  -2   5  12    24223.88    23387.46    865.85 o 
  -1   5  12     3761.36     4041.91    138.11 o 
   0   5  12    16916.29    17291.59    313.23 o 
   1   5  12     8466.21     8056.44    262.13 o 
   2   5  12    11962.68    11673.84    389.01 o 
   3   5  12    14672.66    14859.70    480.80 o 
   4   5  12     2654.53     2221.41    130.78 o 
   5   5  12    10128.72    10945.24    582.61 o 
   6   5  12       95.00      146.54    110.14 o 
   7   5  12     9134.44     8009.38    531.06 o 
  -7   6  12      273.20      190.80     54.38 o 
  -6   6  12      350.59      372.95     57.37 o 
  -5   6  12     2166.47     2245.27    165.95 o 
  -4   6  12        0.55       51.12     25.94 o 
  -3   6  12     1985.64     2066.64    128.95 o 
  -2   6  12      968.65     1042.88    124.25 o 
  -1   6  12      628.68      643.99    102.42 o 
   0   6  12     2111.64     2189.05    111.09 o 
   1   6  12      356.18      336.80     62.26 o 
   2   6  12      576.90      712.42     92.20 o 
   3   6  12     1688.66     1739.71    168.47 o 
   4   6  12      554.98      727.18    110.19 o 
   5   6  12     1480.92     1845.07    197.44 o 
   6   6  12     1588.80     1734.72    240.68 o 
  -6   7  12    11930.80    12040.22    464.61 o 
  -5   7  12      488.22      573.15     91.56 o 
  -4   7  12    14201.90    15647.87    616.33 o 
  -3   7  12      718.41      863.71     94.54 o 
  -2   7  12     9858.74     9817.42    438.56 o 
  -1   7  12     2648.48     2694.16    188.56 o 
   0   7  12    10850.01    11550.35    419.04 o 
   1   7  12     8288.11     8697.17    406.20 o 
   2   7  12     8945.82     9023.56    420.85 o 
   3   7  12    15837.83    16286.20    607.88 o 
   4   7  12     2852.56     3049.42    256.99 o 
   5   7  12    15856.41    16021.60    657.33 o 
   6   7  12       29.85       -6.64     47.47 o 
  -5   8  12      487.73      460.67     84.67 o 
  -4   8  12      117.63      110.61     42.09 o 
  -3   8  12     1529.66     1674.50    146.16 o 
  -2   8  12      707.20      602.06    130.74 o 
  -1   8  12      994.63     1040.44    156.79 o 
   0   8  12     1325.63     1322.37    138.66 o 
   1   8  12      148.25      122.01     51.22 o 
   2   8  12      265.99      360.33    132.30 o 
   3   8  12      229.59      235.89     81.24 o 
   4   8  12      221.90      247.70     74.06 o 
   5   8  12      242.84      352.54    164.99 o 
  -4   9  12     9597.03     8936.41    565.64 o 
  -3   9  12       58.29       89.47     73.45 o 
  -2   9  12    12685.34    12637.01    672.45 o 
  -1   9  12     2461.35     2163.16    215.62 o 
   0   9  12     9225.91     9563.97    474.92 o 
   1   9  12     5726.46     5721.24    364.09 o 
   2   9  12     3327.77     3336.99    274.47 o 
   3   9  12     7192.50     6679.29    401.69 o 
  -1  10  12     3403.36     3223.58    379.32 o 
   0  10  12     1531.85     1379.12    339.19 o 
  -8   1  13     8981.14     9256.78    421.21 o 
  -7   1  13     5945.72     6548.60    356.68 o 
  -6   1  13     7677.80     8012.88    268.98 o 
  -5   1  13    17216.30    17403.19    430.75 o 
  -4   1  13     4304.90     4334.51    158.27 o 
  -3   1  13    35706.96    35892.49    814.97 o 
  -2   1  13      410.03      386.50     30.19 o 
  -1   1  13    46928.87    46582.51    991.90 o 
   0   1  13     5964.35     6007.25    200.48 o 
   1   1  13    30609.67    31104.43    680.51 o 
   2   1  13    10549.84     9904.06    171.33 o 
   3   1  13    20551.25    20841.62    398.14 o 
   4   1  13    12244.98    11737.82    296.28 o 
   5   1  13     9739.72     9087.15    298.02 o 
   6   1  13    17083.70    16356.00    565.00 o 
   7   1  13      763.93      874.69     92.54 o 
   8   1  13    13373.99    11394.60    516.57 o 
  -8   2  13      528.20      429.24     97.95 o 
  -7   2  13     5260.21     5288.04    235.60 o 
  -6   2  13     1936.19     1948.99    139.70 o 
  -5   2  13     2453.58     2651.17    145.02 o 
  -4   2  13     3224.03     3374.10    157.18 o 
  -3   2  13       59.33      115.42     22.56 o 
  -2   2  13     4270.71     4669.30    150.75 o 
  -1   2  13      791.11      830.42     47.89 o 
   0   2  13    12899.64    12547.30    184.14 o 
   1   2  13     4589.92     4428.15    107.60 o 
   2   2  13     6385.47     6310.83    130.70 o 
   3   2  13     4103.53     4149.72    133.60 o 
   4   2  13     1311.60     1384.56     88.53 o 
   5   2  13     4165.16     3793.26    197.75 o 
   6   2  13      338.21      304.77     50.00 o 
   7   2  13     3876.12     3400.33    205.47 o 
   8   2  13       56.15       79.67     39.26 o 
  -8   3  13     7815.15     7883.97    441.05 o 
  -7   3  13    10438.88    10415.18    443.48 o 
  -6   3  13     4452.25     4500.23    215.28 o 
  -5   3  13    13154.81    13634.33    624.38 o 
  -4   3  13     3125.05     3035.87    164.43 o 
  -3   3  13    21228.27    21526.45    469.40 o 
  -2   3  13       50.61      123.18     20.20 o 
  -1   3  13    23293.57    23505.12    355.27 o 
   0   3  13     1157.34     1218.72     62.20 o 
   1   3  13    18879.34    19081.14    341.36 o 
   2   3  13     4770.02     4874.70    144.93 o 
   3   3  13    11398.48    11804.14    272.10 o 
   4   3  13    13672.71    13842.88    529.96 o 
   5   3  13     4613.13     4549.85    330.25 o 
   6   3  13    13313.39    12525.76    486.39 o 
   7   3  13     1180.82     1122.25    180.06 o 
  -8   4  13     1554.58     1399.72    457.09 o 
  -7   4  13     3598.58     3755.90    273.95 o 
  -6   4  13     7311.20     7569.24    444.12 o 
  -5   4  13     3197.14     3577.82    305.43 o 
  -4   4  13    16943.89    16778.28    449.80 o 
  -3   4  13     1093.73     1086.42     69.19 o 
  -2   4  13    20110.67    19766.58    412.08 o 
  -1   4  13       96.52      125.12     31.90 o 
   0   4  13    21558.39    21732.04    354.48 o 
   1   4  13     1039.39     1084.01     67.61 o 
   2   4  13    18227.64    17566.71    419.90 o 
   3   4  13    10787.04    10538.33    258.06 o 
   4   4  13     4764.07     4719.63    167.04 o 
   5   4  13    10981.66    11870.28    558.13 o 
   6   4  13      759.73      882.05    240.19 o 
   7   4  13     6910.22     5980.91    765.65 o 
  -7   5  13      710.44      659.08     93.56 o 
  -6   5  13     1684.28     1548.68    136.35 o 
  -5   5  13     2730.06     2770.10    176.19 o 
  -4   5  13     1150.51     1169.36     90.48 o 
  -3   5  13     6921.38     6684.37    267.24 o 
  -2   5  13      196.49      201.24     35.26 o 
  -1   5  13    10234.04    10428.33    246.24 o 
   0   5  13     1373.15     1248.59     59.87 o 
   1   5  13     5503.62     5326.47    241.29 o 
   2   5  13     1608.81     1627.45    135.02 o 
   3   5  13     3472.40     3521.64    158.44 o 
   4   5  13     1950.96     2201.48    166.59 o 
   5   5  13      786.74     1022.44    137.48 o 
   6   5  13     2250.70     2270.22    274.11 o 
   7   5  13      123.57      126.36    171.77 o 
  -7   6  13     6988.10     6562.66    513.62 o 
  -6   6  13     8044.17     7685.38    339.93 o 
  -5   6  13     3951.94     4143.19    228.24 o 
  -4   6  13    16524.18    17831.72    607.74 o 
  -3   6  13     2194.09     2102.15    101.98 o 
  -2   6  13    22858.56    23466.35    858.55 o 
  -1   6  13       31.26       28.25     21.55 o 
   0   6  13    18278.68    17240.23    762.77 o 
   1   6  13     4219.01     3886.09    205.22 o 
   2   6  13    15639.67    15083.69    458.64 o 
   3   6  13     9843.97     9314.58    427.05 o 
   4   6  13     8006.43     8353.23    419.89 o 
   5   6  13     9513.90     9908.24    555.42 o 
   6   6  13     2061.32     1735.16    236.64 o 
  -6   7  13       30.37       24.39     26.50 o 
  -5   7  13      228.61      219.14     56.49 o 
  -4   7  13       33.26       45.30     29.01 o 
  -3   7  13       78.22       47.87     36.74 o 
  -2   7  13        1.67      104.93     80.12 o 
  -1   7  13       73.75       35.24     41.16 o 
   0   7  13      487.85      420.56     75.07 o 
   1   7  13     1036.07     1227.78    147.72 o 
   2   7  13       11.71       37.15     52.94 o 
   3   7  13      105.46      132.73     39.39 o 
   4   7  13       16.73        1.72     59.70 o 
   5   7  13      151.42      122.57     35.40 o 
  -5   8  13     2923.85     3087.27    218.23 o 
  -4   8  13     9827.65     9872.15    392.65 o 
  -3   8  13       37.01      -13.68     25.76 o 
  -2   8  13    10493.57    11121.51    584.07 o 
  -1   8  13       35.90       32.17     41.41 o 
   0   8  13    19398.31    20604.13    626.41 o 
   1   8  13     1535.27     1690.03    180.07 o 
   2   8  13    12964.45    13164.25    554.21 o 
   3   8  13     5577.78     5455.94    348.92 o 
   4   8  13     4145.52     4474.26    328.84 o 
  -3   9  13     2492.41     2417.39    283.96 o 
  -2   9  13      111.94        6.51     53.95 o 
  -1   9  13     2872.55     3019.83    257.72 o 
   0   9  13      213.73      185.85     60.66 o 
   1   9  13     2111.06     2128.94    214.01 o 
   2   9  13      414.16      336.12    182.47 o 
   3   9  13      413.49      294.02     92.38 o 
  -8   0  14    13415.95    13216.59    723.46 o 
  -7   0  14     4128.68     3923.90    346.79 o 
  -6   0  14    12408.53    13558.84    638.16 o 
  -5   0  14    18928.21    18525.50    898.70 o 
  -4   0  14    18090.39    17733.66    672.03 o 
  -3   0  14    44313.20    41614.54   1219.89 o 
  -2   0  14    14815.33    14129.05    344.57 o 
  -1   0  14    40499.86    42842.90   1143.99 o 
   0   0  14     9752.76    11553.24    317.83 o 
   1   0  14    56511.50    63978.90   1641.89 o 
   2   0  14      381.41      393.99     36.81 o 
   3   0  14    40102.16    38990.82    755.24 o 
   4   0  14    11033.83    10356.99    357.14 o 
   5   0  14    15364.97    14859.96    593.04 o 
   6   0  14    17111.45    17107.88    562.71 o 
   7   0  14     3642.26     3773.82    299.43 o 
   8   0  14    12870.77    11086.92    591.13 o 
  -8   1  14        2.36       -6.38     37.13 o 
  -7   1  14      358.87      307.86     71.18 o 
  -6   1  14      305.59      347.26     54.00 o 
  -5   1  14     1076.95     1221.34     91.34 o 
  -4   1  14     1048.17     1048.78     74.81 o 
  -3   1  14      358.93      551.78     41.98 o 
  -2   1  14      871.46      931.54     53.44 o 
  -1   1  14      125.98      131.74     13.74 o 
   0   1  14     1874.32     2051.54     71.90 o 
   1   1  14        4.05       16.73     12.94 o 
   2   1  14     1629.18     1531.43     51.48 o 
   3   1  14       38.58      133.05     23.13 o 
   4   1  14      111.06      129.30     35.99 o 
   5   1  14       51.70       49.22     19.85 o 
   6   1  14      692.52      657.52     82.68 o 
   7   1  14      806.34      696.56     81.40 o 
   8   1  14      445.70      367.75     78.55 o 
  -8   2  14     9247.50    10014.81    498.79 o 
  -7   2  14      919.89     1124.73    148.54 o 
  -6   2  14    14695.58    14939.70    480.69 o 
  -5   2  14     4488.43     4723.00    201.88 o 
  -4   2  14    13907.96    13503.58    428.16 o 
  -3   2  14    19530.00    17961.08    427.86 o 
  -2   2  14     4851.17     4724.23    143.48 o 
  -1   2  14    40437.74    39670.27    576.68 o 
   0   2  14      269.55      300.17     23.54 o 
   1   2  14    24250.45    23112.41    350.56 o 
   2   2  14      717.66      658.29     39.69 o 
   3   2  14    25090.47    24909.39    466.33 o 
   4   2  14     2913.34     2959.92    146.34 o 
   5   2  14    18947.09    16638.57    483.32 o 
   6   2  14     7215.60     6573.36    269.05 o 
   7   2  14     4779.02     4171.76    262.33 o 
   8   2  14     7125.95     6111.02    305.23 o 
  -8   3  14      623.69      883.44    186.82 o 
  -7   3  14     8004.54     7890.82    311.50 o 
  -6   3  14     4581.88     4434.78    225.93 o 
  -5   3  14     4994.99     5036.46    218.62 o 
  -4   3  14    10028.55     9981.24    312.59 o 
  -3   3  14      971.61     1046.05     71.76 o 
  -2   3  14    11582.98    11673.71    242.04 o 
  -1   3  14     1563.26     1585.51     62.52 o 
   0   3  14    21430.88    21760.29    343.23 o 
   1   3  14      130.30      132.68     26.31 o 
   2   3  14    16141.42    16039.39    310.90 o 
   3   3  14     3245.72     3456.52    130.77 o 
   4   3  14     7067.41     7523.26    264.86 o 
   5   3  14     4053.38     4093.53    206.91 o 
   6   3  14     1968.71     1915.90    216.69 o 
   7   3  14     2955.15     2418.60    260.99 o 
  -8   4  14     6463.33     6408.11    834.38 o 
  -7   4  14     2642.84     2570.26    249.17 o 
  -6   4  14     5782.10     5193.71    267.93 o 
  -5   4  14     3440.31     3431.05    204.02 o 
  -4   4  14     6380.88     6563.74    253.89 o 
  -3   4  14     8059.17     7737.85    246.67 o 
  -2   4  14     1191.86     1102.98    111.42 o 
  -1   4  14    16997.56    17518.21    299.44 o 
   0   4  14      545.98      622.44     55.07 o 
   1   4  14    17163.98    16887.47    351.33 o 
   2   4  14      913.59      875.94     83.97 o 
   3   4  14    11279.33    10744.96    261.46 o 
   4   4  14     3462.94     3351.54    170.94 o 
   5   4  14     3701.82     3770.29    305.83 o 
   6   4  14     4798.03     4853.72    370.54 o 
   7   4  14     1789.71     1786.85    231.79 o 
  -7   5  14     9025.26     8410.31    559.40 o 
  -6   5  14     3275.63     3399.11    205.13 o 
  -5   5  14     8698.82     9003.83    518.24 o 
  -4   5  14     8698.46     8846.92    480.79 o 
  -3   5  14     8190.19     7495.13    358.61 o 
  -2   5  14    17196.51    16008.35    823.38 o 
  -1   5  14     1617.42     1584.96     81.61 o 
   0   5  14    17114.65    16972.81    358.06 o 
   1   5  14       33.87       40.63     14.67 o 
   2   5  14    16614.36    15969.89    473.81 o 
   3   5  14     1472.01     1368.25    147.96 o 
   4   5  14    12525.82    12522.55    510.65 o 
   5   5  14     3548.96     3821.19    275.09 o 
   6   5  14     6068.86     5941.75    815.29 o 
   7   5  14     5038.01     5308.30    575.63 o 
  -6   6  14      634.13      516.67     76.95 o 
  -5   6  14     1301.37     1311.16    125.40 o 
  -4   6  14      101.47       74.17     30.61 o 
  -3   6  14     1680.76     1754.19    129.07 o 
  -2   6  14      237.22      283.54     55.92 o 
  -1   6  14      312.39      251.41     33.11 o 
   0   6  14     1211.10      946.51    120.61 o 
   1   6  14      553.23      530.58     72.85 o 
   2   6  14       32.74       73.63     44.94 o 
   3   6  14      499.93      584.83    104.84 o 
   4   6  14       96.40       35.59     29.97 o 
   5   6  14      585.86      533.32    105.93 o 
   6   6  14      396.88      274.45     91.15 o 
  -6   7  14     3459.75     3275.27    245.19 o 
  -5   7  14     7116.88     7410.92    330.86 o 
  -4   7  14     9351.88     9972.48    477.06 o 
  -3   7  14     3798.57     3640.82    200.42 o 
  -2   7  14    14277.85    14856.63    559.26 o 
  -1   7  14     2144.96     1828.67    341.63 o 
   0   7  14    22577.90    23945.99    652.59 o 
   1   7  14       60.88      122.40     55.80 o 
   2   7  14    19700.38    19727.06    683.90 o 
   3   7  14     3852.35     3974.33    283.58 o 
   4   7  14     9083.11     9067.45    467.44 o 
   5   7  14     4641.99     4828.29    344.82 o 
  -5   8  14      118.70       41.04     45.88 o 
  -4   8  14      315.40      274.06     61.09 o 
  -3   8  14      502.61      524.90     79.32 o 
  -2   8  14       69.18      132.07     66.17 o 
  -1   8  14      298.75      195.38     61.70 o 
   0   8  14       84.10      163.89     51.49 o 
   1   8  14      179.47      219.75     67.25 o 
   2   8  14      146.47      133.71     65.36 o 
   3   8  14      332.37      394.24     98.06 o 
   4   8  14      111.37      144.62     71.75 o 
  -3   9  14     1442.94     1803.06    386.28 o 
  -2   9  14     6259.27     6547.91    416.27 o 
  -1   9  14      626.01      523.41    107.72 o 
   0   9  14    10029.42     9941.33    487.60 o 
   1   9  14        3.60       44.23     99.67 o 
   2   9  14     9558.26     9397.89    487.86 o 
  -8   1  15    13559.09    13945.64    529.17 o 
  -7   1  15        7.87        4.31     48.79 o 
  -6   1  15    19942.09    19214.73    530.82 o 
  -5   1  15     2066.64     2083.70    138.50 o 
  -4   1  15    28491.22    28239.13    736.78 o 
  -3   1  15    16025.83    15667.62    451.27 o 
  -2   1  15    19582.47    19628.95    706.54 o 
  -1   1  15    26104.66    25726.38    803.89 o 
   0   1  15     9367.25     9837.65    173.73 o 
   1   1  15    31024.04    31524.30    948.82 o 
   2   1  15      587.51      595.45     28.60 o 
   3   1  15    28449.99    27596.67    400.03 o 
   4   1  15     1005.79      988.89     74.86 o 
   5   1  15    20715.47    20321.41    495.81 o 
   6   1  15     4115.17     3956.21    199.39 o 
   7   1  15     9829.00     8989.17    313.37 o 
  -8   2  15      236.13      321.94    120.84 o 
  -7   2  15     1272.95     1243.63    148.19 o 
  -6   2  15       53.23       22.99     34.77 o 
  -5   2  15     4030.82     3932.06    185.09 o 
  -4   2  15      224.32      263.31     44.57 o 
  -3   2  15     3866.09     3977.74    153.80 o 
  -2   2  15     2712.88     2898.54    102.88 o 
  -1   2  15     1692.63     1732.68     63.98 o 
   0   2  15    14619.14    14313.02    304.44 o 
   1   2  15       20.36       18.89     11.54 o 
   2   2  15     9122.70     9217.68    199.34 o 
   3   2  15      202.47      232.28     24.05 o 
   4   2  15     1198.73     1066.76     78.25 o 
   5   2  15       21.18       75.60     29.22 o 
   6   2  15     2368.20     2120.61    144.23 o 
   7   2  15     1056.59      722.08    123.64 o 
  -8   3  15     7899.52     8258.58    562.77 o 
  -7   3  15       12.07       17.94     79.86 o 
  -6   3  15    13397.68    14135.45    927.85 o 
  -5   3  15     1767.39     1799.90    127.08 o 
  -4   3  15    12179.03    12276.97    358.01 o 
  -3   3  15     8316.60     8322.97    234.59 o 
  -2   3  15     6015.70     6145.30    173.17 o 
  -1   3  15    19564.24    18895.48    298.80 o 
   0   3  15      406.88      347.64     26.58 o 
   1   3  15    17945.41    17355.02    315.86 o 
   2   3  15     1192.56     1120.75     80.39 o 
   3   3  15    24850.68    24290.88    445.36 o 
   4   3  15      276.05      222.04     30.88 o 
   5   3  15    13453.45    15479.75    621.51 o 
   6   3  15     3286.66     3685.56    697.25 o 
   7   3  15     4312.19     3643.83    251.14 o 
  -7   4  15    14426.75    13803.04   1127.75 o 
  -6   4  15      868.43      877.34     94.60 o 
  -5   4  15     9402.26    10269.45    561.48 o 
  -4   4  15     3876.04     3969.10    192.56 o 
  -3   4  15     7098.33     7101.87    305.87 o 
  -2   4  15     4162.15     3855.28    167.94 o 
  -1   4  15     7152.91     7172.75    201.77 o 
   0   4  15     5822.18     5932.72    176.86 o 
   1   4  15     3228.21     3155.22    128.47 o 
   2   4  15    15736.21    14802.60    364.55 o 
   3   4  15        1.13       33.10     19.84 o 
   4   4  15    18095.40    17930.33    531.87 o 
   5   4  15     2557.06     2568.49    292.38 o 
   6   4  15     7248.36     7655.70   1019.51 o 
   7   4  15     3142.81     2661.93    393.44 o 
  -7   5  15      493.57      577.77     95.33 o 
  -6   5  15     2205.40     2243.74    164.97 o 
  -5   5  15      979.13      904.74     95.69 o 
  -4   5  15     3000.35     3046.54    168.46 o 
  -3   5  15     1638.59     1488.57    132.37 o 
  -2   5  15     2886.09     2611.03    157.17 o 
  -1   5  15     3158.37     3216.34    120.08 o 
   0   5  15     3676.29     3509.34    142.40 o 
   1   5  15     6151.20     5902.24    236.99 o 
   2   5  15      380.24      360.37     72.20 o 
   3   5  15     2932.50     3271.25    237.04 o 
   4   5  15        3.73       47.16     38.64 o 
   5   5  15     2386.31     2476.33    220.20 o 
   6   5  15      305.59      287.40    168.36 o 
  -6   6  15      337.71      361.09     59.07 o 
  -5   6  15    12057.78    12217.67    604.80 o 
  -4   6  15     3581.13     3580.23    198.66 o 
  -3   6  15    13061.21    13475.81    403.66 o 
  -2   6  15    12425.19    11760.84    490.26 o 
  -1   6  15    11237.59    10806.19    505.92 o 
   0   6  15    26088.54    27763.39    982.69 o 
   1   6  15     1624.65     1610.08    127.76 o 
   2   6  15    18977.96    17896.85    795.14 o 
   3   6  15      142.41      112.06     70.12 o 
   4   6  15    12992.05    13407.74    563.60 o 
   5   6  15     1289.97     1381.06    169.48 o 
   6   6  15    10189.77     9736.12   1310.98 o 
  -5   7  15       15.53      -38.33     42.10 o 
  -4   7  15      118.33       83.69     33.40 o 
  -3   7  15      212.44      212.38     46.11 o 
  -2   7  15      244.65      450.79     92.07 o 
  -1   7  15       51.20       79.27     27.36 o 
   0   7  15        5.66       65.75     39.46 o 
   1   7  15        5.65       73.43     58.08 o 
   2   7  15       20.87       89.21     45.85 o 
   3   7  15      196.72      243.50     80.57 o 
   4   7  15        0.80      -66.16     44.10 o 
   5   7  15      159.99      167.53     82.52 o 
  -4   8  15     2029.36     2233.65    221.36 o 
  -3   8  15     8815.47     8784.22    445.31 o 
  -2   8  15     6289.94     6542.58    429.05 o 
  -1   8  15     5191.77     5948.32    348.27 o 
   0   8  15    11920.48    12971.82    572.78 o 
   1   8  15     1427.19     1561.06    179.96 o 
   2   8  15    15960.63    15834.55    632.62 o 
   3   8  15        0.87       -6.44     42.15 o 
   4   8  15     9623.67     8168.29    547.77 o 
  -3   9  15     1880.24     1452.80    336.04 o 
  -2   9  15      810.72      881.58    178.25 o 
  -1   9  15     1626.47     1673.69    191.82 o 
   0   9  15       16.43       97.51     65.06 o 
   1   9  15      717.36      791.61    128.35 o 
   2   9  15       38.62      -27.72     38.44 o 
  -8   0  16    12757.19    12337.15    697.47 o 
  -7   0  16     2189.90     2298.44    264.53 o 
  -6   0  16    22388.37    23634.54    906.77 o 
  -5   0  16        8.37      109.15     60.27 o 
  -4   0  16    26991.42    27980.03    773.19 o 
  -3   0  16     6382.43     6324.04    258.89 o 
  -2   0  16    29087.76    28885.36   1848.03 o 
  -1   0  16    10845.43    11432.12    344.36 o 
   0   0  16    30881.47    36490.71    729.85 o 
   1   0  16    16275.94    18056.52    477.90 o 
   2   0  16    10942.96    10179.36    532.67 o 
   3   0  16    40488.52    39419.34    755.62 o 
   4   0  16      173.82      189.23     63.48 o 
   5   0  16    30131.37    29331.32    940.84 o 
   6   0  16     1001.91     1067.86    122.01 o 
   7   0  16    13225.08    10819.01    643.98 o 
  -8   1  16       20.62       72.21     52.26 o 
  -7   1  16      380.16      412.87     86.44 o 
  -6   1  16        1.50       -1.73     21.40 o 
  -5   1  16      896.22      930.66     82.25 o 
  -4   1  16      378.38      479.01     44.32 o 
  -3   1  16      608.45      731.82     52.25 o 
  -2   1  16     1579.82     1596.82     70.50 o 
  -1   1  16      609.54      598.94     35.90 o 
   0   1  16      866.08      902.71     44.38 o 
   1   1  16     1149.79     1108.90     64.78 o 
   2   1  16     1046.22     1076.39     60.98 o 
   3   1  16     1093.18     1120.93     65.34 o 
   4   1  16     2065.13     2109.68    122.90 o 
   5   1  16      122.69      124.96     31.93 o 
   6   1  16      860.88      812.02     87.17 o 
   7   1  16        4.90       80.39     49.30 o 
  -8   2  16     6856.93     7457.98    530.52 o 
  -7   2  16      973.71      977.72    138.82 o 
  -6   2  16    14045.39    14300.49    418.39 o 
  -5   2  16       73.66      268.76     49.76 o 
  -4   2  16    30832.44    31357.52    950.72 o 
  -3   2  16     3769.32     3642.19    187.81 o 
  -2   2  16    22755.07    22364.75    543.06 o 
  -1   2  16    13036.26    12802.09    214.16 o 
   0   2  16    11230.82    11308.23    230.74 o 
   1   2  16    19446.70    18683.19    278.20 o 
   2   2  16     8624.91     7988.49    243.55 o 
   3   2  16    18769.40    18857.21    346.81 o 
   4   2  16     3179.50     3163.72    149.45 o 
   5   2  16    17983.28    16930.92    546.58 o 
   6   2  16      127.33      102.32     21.33 o 
   7   2  16    12579.52    11349.10    457.37 o 
  -8   3  16      759.21     1198.89    363.29 o 
  -7   3  16     4776.20     4928.61    321.13 o 
  -6   3  16       11.36      -36.86     33.90 o 
  -5   3  16     8457.47     8608.51    393.88 o 
  -4   3  16      391.40      420.77     57.53 o 
  -3   3  16    11075.62    11420.30    290.50 o 
  -2   3  16     1836.16     1919.03    102.14 o 
  -1   3  16     7692.36     7483.20    169.49 o 
   0   3  16     8012.10     7655.73    199.44 o 
   1   3  16     4207.24     4095.82    125.59 o 
   2   3  16    12861.88    12555.94    301.02 o 
   3   3  16      354.56      328.64     44.37 o 
   4   3  16     5324.44     4932.86    180.04 o 
   5   3  16        4.86      -10.64     43.00 o 
   6   3  16     4909.00     5522.04    642.54 o 
   7   3  16      646.01      547.50    129.65 o 
  -7   4  16      307.93      195.50    185.82 o 
  -6   4  16     7642.99     7391.46    302.55 o 
  -5   4  16      104.79       89.20     35.12 o 
  -4   4  16     5764.25     5815.78    238.51 o 
  -3   4  16      220.82      259.22     44.30 o 
  -2   4  16     8020.71     7896.57    321.47 o 
  -1   4  16     3614.45     3510.95    111.35 o 
   0   4  16     5749.47     5821.51    173.86 o 
   1   4  16     9058.14     8825.83    252.07 o 
   2   4  16     2682.34     2445.19    126.36 o 
   3   4  16    11203.19    10765.45    359.04 o 
   4   4  16      409.50      630.06     99.89 o 
   5   4  16     7034.23     7714.32    389.38 o 
   6   4  16      125.31      206.83     90.03 o 
   7   4  16     2418.81     2492.78    425.64 o 
  -7   5  16    12655.17    12495.09    676.45 o 
  -6   5  16      320.83      209.51     38.24 o 
  -5   5  16    13589.83    13715.41    430.13 o 
  -4   5  16      273.79      263.33     52.37 o 
  -3   5  16    16514.20    14833.77    790.56 o 
  -2   5  16     3926.33     3228.12    261.92 o 
  -1   5  16    20070.82    19930.28    554.62 o 
   0   5  16    15621.74    15249.77    394.17 o 
   1   5  16     3935.03     3654.43    209.44 o 
   2   5  16    12463.51    11430.40    329.86 o 
   3   5  16      605.90      458.08    104.31 o 
   4   5  16    12874.93    13431.54    542.02 o 
   5   5  16       74.62      203.77     58.72 o 
   6   5  16    11104.58    10523.79   1084.23 o 
  -6   6  16     1025.63      971.39    123.90 o 
  -5   6  16       12.80       32.55     22.27 o 
  -4   6  16     2338.90     2120.83    149.78 o 
  -3   6  16      419.43      465.20     61.21 o 
  -2   6  16     1065.77     1165.78     83.19 o 
  -1   6  16      198.99      179.28     28.07 o 
   0   6  16      494.24      516.97     70.62 o 
   1   6  16      195.75      194.47     37.91 o 
   2   6  16       72.76       60.67     38.50 o 
   3   6  16      566.60      564.80    110.37 o 
   4   6  16       43.13        3.46     39.01 o 
   5   6  16      738.61      782.79    126.97 o 
  -5   7  16    11925.88    11188.09    412.99 o 
  -4   7  16      445.41      279.16     86.08 o 
  -3   7  16    13202.82    12962.78    457.35 o 
  -2   7  16     3189.58     3261.83    237.48 o 
  -1   7  16    12029.53    12077.35    567.99 o 
   0   7  16     8732.75     9050.56    413.43 o 
   1   7  16     7777.26     7813.47    400.36 o 
   2   7  16    15287.93    15076.20    592.70 o 
   3   7  16     1607.86     1672.66    184.28 o 
   4   7  16    14626.35    13906.09    825.25 o 
   5   7  16       29.89       54.64     50.05 o 
  -4   8  16      234.92      250.48     89.13 o 
  -3   8  16        2.76        5.97     62.61 o 
  -2   8  16       95.68      171.72     94.80 o 
  -1   8  16       11.40       -2.98     41.90 o 
   0   8  16       45.44       26.13     33.84 o 
   1   8  16       85.81       32.28     41.19 o 
   2   8  16       92.51      -38.97     93.75 o 
   3   8  16      485.85      476.01    103.40 o 
  -2   9  16     1797.91     1987.53    382.02 o 
  -1   9  16     5274.84     4810.99    670.84 o 
   0   9  16     3822.86     4588.00    648.36 o 
   1   9  16     2825.94     2766.34    327.34 o 
  -8   1  17     7227.73     7656.55    448.92 o 
  -7   1  17     7093.86     7342.55    346.60 o 
  -6   1  17    16670.66    18231.17    618.34 o 
  -5   1  17     4943.39     5416.60    241.40 o 
  -4   1  17    30534.18    29811.04    596.65 o 
  -3   1  17       17.15       54.27     18.85 o 
  -2   1  17    32608.37    32184.64   1063.35 o 
  -1   1  17     2624.80     2597.66    147.60 o 
   0   1  17    25703.81    27474.16    404.29 o 
   1   1  17     8463.07     9348.88    298.37 o 
   2   1  17    16389.79    16013.64    517.90 o 
   3   1  17    23428.72    22389.89    416.90 o 
   4   1  17     2590.99     2464.91     93.92 o 
   5   1  17    19380.55    18968.14    785.57 o 
   6   1  17      364.97      372.97     60.86 o 
   7   1  17    12883.06    11532.60    811.44 o 
  -8   2  17     1255.78     1270.93    205.43 o 
  -7   2  17     2213.76     2508.01    222.77 o 
  -6   2  17      417.87      386.27     59.49 o 
  -5   2  17     4103.84     4163.41    194.99 o 
  -4   2  17      519.85      626.06     88.24 o 
  -3   2  17     6590.01     6236.55    296.51 o 
  -2   2  17       14.10       82.53     16.57 o 
  -1   2  17     2232.04     2160.13     72.01 o 
   0   2  17       47.48       74.58     15.86 o 
   1   2  17     2436.86     2224.34    150.88 o 
   2   2  17     2051.10     1621.92    179.29 o 
   3   2  17     3172.64     2971.40    103.28 o 
   4   2  17     3682.28     3554.05    113.81 o 
   5   2  17     1363.46     1365.04    101.09 o 
   6   2  17     2532.99     2368.12    177.54 o 
   7   2  17       62.63       15.43     28.70 o 
  -7   3  17     3759.35     3878.86    283.76 o 
  -6   3  17     8433.77     8821.85    417.99 o 
  -5   3  17      484.28      816.00     87.08 o 
  -4   3  17    15989.21    17007.70    454.64 o 
  -3   3  17      232.11      260.16     38.24 o 
  -2   3  17    17287.72    17450.65    345.27 o 
  -1   3  17     1561.68     1470.34     73.99 o 
   0   3  17    22215.71    20679.35    567.85 o 
   1   3  17     5770.14     5395.31    161.41 o 
   2   3  17    15418.72    15042.31    334.83 o 
   3   3  17     5550.04     5481.59    194.53 o 
   4   3  17     7652.25     7363.49    258.72 o 
   5   3  17     8640.80     9675.75    631.13 o 
   6   3  17      200.23      362.22    116.12 o 
   7   3  17     5829.65     5169.11    388.29 o 
  -7   4  17     4430.98     4200.11    305.83 o 
  -6   4  17     1556.92     1458.62    125.34 o 
  -5   4  17     6911.74     7031.54    415.87 o 
  -4   4  17      525.18      542.47     69.11 o 
  -3   4  17    10194.12    11080.15    328.22 o 
  -2   4  17       10.59       34.87     16.28 o 
  -1   4  17    22680.06    21360.78    496.29 o 
   0   4  17     5937.69     5758.63    206.89 o 
   1   4  17    10889.10    10796.96    379.05 o 
   2   4  17     5551.81     5261.56    191.24 o 
   3   4  17     3143.45     3031.41    175.14 o 
   4   4  17     5285.73     5565.67    315.37 o 
   5   4  17     1099.43     1262.31    206.29 o 
   6   4  17     8615.83     8380.49   1363.65 o 
  -6   5  17     2057.22     1849.02    164.78 o 
  -5   5  17      275.16      264.74     42.62 o 
  -4   5  17     3122.93     3017.95    172.92 o 
  -3   5  17       78.95       89.65     38.25 o 
  -2   5  17     4399.98     3678.62    249.89 o 
  -1   5  17      115.18       69.06     30.80 o 
   0   5  17     2302.21     2316.41    151.95 o 
   1   5  17     1323.57     1179.99    148.72 o 
   2   5  17     1965.10     1883.59    119.98 o 
   3   5  17     4711.39     4465.68    292.50 o 
   4   5  17      738.63      788.74    126.67 o 
   5   5  17     2651.58     2709.98    243.40 o 
   6   5  17      624.34      794.89    160.47 o 
  -6   6  17     2983.97     2579.16    202.41 o 
  -5   6  17    10625.29    10412.33    479.69 o 
  -4   6  17      571.06      582.65     76.76 o 
  -3   6  17    16936.73    16581.88    503.50 o 
  -2   6  17      428.24      465.52     58.47 o 
  -1   6  17    17887.17    16975.24    451.46 o 
   0   6  17     3086.03     3057.67    173.86 o 
   1   6  17    11775.49    12718.48    508.27 o 
   2   6  17     7407.72     7582.74    386.23 o 
   3   6  17     6149.45     6230.08    357.50 o 
   4   6  17    10647.48    10648.90    503.99 o 
   5   6  17     2212.71     2212.30    224.28 o 
  -5   7  17       64.48      -22.90     28.76 o 
  -4   7  17       83.34       80.89     64.37 o 
  -3   7  17        3.39       17.82     60.40 o 
  -2   7  17       38.98      232.89     82.69 o 
  -1   7  17       31.11       30.40     25.69 o 
   0   7  17      133.09      161.20     79.65 o 
   1   7  17        0.19      -14.95     36.28 o 
   2   7  17       38.82      -22.45     37.33 o 
   3   7  17       41.22      109.17     57.74 o 
   4   7  17       33.15       -1.69     67.93 o 
  -4   8  17      251.83      242.76     73.43 o 
  -3   8  17    11922.38    11810.65    637.51 o 
  -2   8  17      234.70      171.87    165.12 o 
  -1   8  17    11088.68    10338.67    551.66 o 
   0   8  17     3136.80     3065.72    312.80 o 
   1   8  17     8522.09     9072.59    461.73 o 
   2   8  17     5970.45     5542.98    360.89 o 
   3   8  17     4519.96     3878.28    505.28 o 
  -1   9  17       94.33      176.24    128.59 o 
  -8   0  18     4431.21     3948.47    563.03 o 
  -7   0  18    13623.98    13362.64    683.44 o 
  -6   0  18    10425.15    10823.30    565.93 o 
  -5   0  18     9921.47    10883.78    365.19 o 
  -4   0  18    17785.56    18550.12    708.10 o 
  -3   0  18     2331.44     2442.03    134.30 o 
  -2   0  18    19460.43    20731.61    725.31 o 
  -1   0  18      443.55      458.01     34.52 o 
   0   0  18    36378.02    39557.50    681.99 o 
   1   0  18     1513.69     1683.06    133.49 o 
   2   0  18    43630.96    40993.60   2013.14 o 
   3   0  18    13007.17    12536.05    516.86 o 
   4   0  18    14231.40    14146.49    722.49 o 
   5   0  18    14586.56    14992.04    593.70 o 
   6   0  18     3099.71     2618.00    193.75 o 
  -8   1  18      715.19      984.99    272.96 o 
  -7   1  18      235.81      376.24     71.62 o 
  -6   1  18      108.27       92.32     44.09 o 
  -5   1  18      840.56      839.61     83.24 o 
  -4   1  18       46.59       36.53     14.48 o 
  -3   1  18     1675.45     1850.75    100.92 o 
  -2   1  18       21.07       81.78     19.17 o 
  -1   1  18      296.59      164.05     45.51 o 
   0   1  18        6.59       97.31     24.56 o 
   1   1  18     1125.68     1043.17     67.89 o 
   2   1  18      333.28      383.48     44.08 o 
   3   1  18     1176.31     1279.52     73.02 o 
   4   1  18      120.70      160.75     22.75 o 
   5   1  18      209.91      247.37     47.86 o 
   6   1  18      123.74       88.48     46.84 o 
   7   1  18       11.78       15.66     38.16 o 
  -7   2  18     7529.61     7818.97    412.65 o 
  -6   2  18     6959.31     7008.21    370.65 o 
  -5   2  18     5156.85     5934.30    242.66 o 
  -4   2  18    16075.12    16429.80    435.55 o 
  -3   2  18     1278.30     1160.40     87.05 o 
  -2   2  18    26086.75    24636.04    603.69 o 
  -1   2  18      181.53      181.59     23.70 o 
   0   2  18    22779.39    21842.56    674.07 o 
   1   2  18     1486.78     1277.29     83.03 o 
   2   2  18    15018.04    15173.90    342.21 o 
   3   2  18     4866.92     5010.81    151.37 o 
   4   2  18     8460.14     7954.87    330.56 o 
   5   2  18     6780.69     6783.86    389.82 o 
   6   2  18     4538.27     4592.18    329.36 o 
   7   2  18     7081.74     7207.91    756.13 o 
  -7   3  18     1335.52     1250.40    161.00 o 
  -6   3  18     3299.50     3239.17    188.52 o 
  -5   3  18     2390.72     2611.62    159.02 o 
  -4   3  18     3797.27     3926.77    191.47 o 
  -3   3  18     8592.36     8553.95    247.74 o 
  -2   3  18     1333.66     1332.34     87.47 o 
  -1   3  18    17541.21    16419.90    342.42 o 
   0   3  18      176.25      136.60     40.14 o 
   1   3  18    12724.95    11859.30    555.72 o 
   2   3  18     1928.24     1969.39     91.23 o 
   3   3  18     9125.85     8612.43    249.41 o 
   4   3  18     5439.57     5900.74    308.00 o 
   5   3  18     4015.73     4269.24    277.01 o 
   6   3  18     4397.98     4505.39    727.30 o 
  -7   4  18     3892.54     3887.03    350.13 o 
  -6   4  18     2913.00     2688.42    176.52 o 
  -5   4  18     3357.26     3469.77    192.96 o 
  -4   4  18    10682.70    10572.80    343.39 o 
  -3   4  18     1961.36     1917.70    122.21 o 
  -2   4  18    10064.13     9177.02    496.86 o 
  -1   4  18     1939.18     1697.51     61.53 o 
   0   4  18    12331.38    11366.71    316.02 o 
   1   4  18      203.70      220.44     33.04 o 
   2   4  18    10106.31     9565.98    310.76 o 
   3   4  18     2141.38     2023.34    146.12 o 
   4   4  18     6786.36     7089.92    364.30 o 
   5   4  18     3957.72     4399.36    292.12 o 
   6   4  18     1820.51     1887.71    390.47 o 
  -6   5  18     5431.87     5008.13    255.47 o 
  -5   5  18     7206.97     7124.84    366.90 o 
  -4   5  18     3856.88     3813.28    202.02 o 
  -3   5  18    15201.09    15765.62    533.17 o 
  -2   5  18      429.17       85.11    133.63 o 
  -1   5  18    19380.31    17792.39    851.83 o 
   0   5  18     1572.77     1216.03    180.32 o 
   1   5  18    11270.95    10901.14    413.89 o 
   2   5  18     2925.78     2988.48    223.36 o 
   3   5  18     6323.53     6515.10    352.07 o 
   4   5  18     3795.23     3722.97    272.18 o 
   5   5  18     5279.82     5200.59    441.35 o 
   6   5  18    10390.87     9634.90    989.48 o 
  -6   6  18      331.71      348.85     68.64 o 
  -5   6  18      508.76      477.21     67.87 o 
  -4   6  18       59.98       41.46     35.19 o 
  -3   6  18      344.09      421.36     64.39 o 
  -2   6  18      587.56      365.01    134.54 o 
  -1   6  18       36.66       87.05     51.64 o 
   0   6  18      904.56     1294.60    186.87 o 
   1   6  18       63.96      123.28     57.42 o 
   2   6  18     1024.92     1222.67    149.76 o 
   3   6  18      440.85      492.11    102.56 o 
   4   6  18      281.49      231.91     82.19 o 
   5   6  18      442.25      392.94    111.07 o 
  -5   7  18     8140.25     7301.53    457.13 o 
  -4   7  18     3136.55     2926.92    267.52 o 
  -3   7  18    12247.47    12066.89    712.89 o 
  -2   7  18      964.65     1095.45    157.47 o 
  -1   7  18    16569.54    15726.70   1267.39 o 
   0   7  18       15.04      -54.37     56.52 o 
   1   7  18    17408.34    17872.86    809.46 o 
   2   7  18     2053.34     2026.40    204.28 o 
   3   7  18    10767.28     9910.31    492.25 o 
   4   7  18     5607.97     5347.65    424.92 o 
  -3   8  18       15.50      -11.31    108.41 o 
  -2   8  18       32.75      165.06     72.67 o 
  -1   8  18       74.55       96.18     49.82 o 
   0   8  18       68.62       43.01     78.55 o 
   1   8  18        3.14       21.07     33.83 o 
   2   8  18      181.57      125.84     84.36 o 
  -7   1  19    14275.98    14281.60    504.52 o 
  -6   1  19     2848.64     2908.28    222.69 o 
  -5   1  19    15628.32    15528.37    683.08 o 
  -4   1  19     9689.84     9955.43    263.48 o 
  -3   1  19    10819.95    10389.12    548.04 o 
  -2   1  19    19990.25    19373.96    644.81 o 
  -1   1  19     3221.68     3201.69    171.51 o 
   0   1  19    28762.45    31084.07    506.31 o 
   1   1  19      373.27      367.34     44.37 o 
   2   1  19    28687.87    28939.59   1126.58 o 
   3   1  19      613.93      583.33     49.16 o 
   4   1  19    17694.64    18353.77    498.41 o 
   5   1  19     4072.90     4031.21    306.58 o 
   6   1  19     8011.48     9100.99    827.94 o 
  -7   2  19       15.53       57.32     46.05 o 
  -6   2  19     1657.23     1578.47    166.53 o 
  -5   2  19      545.73      597.73     76.45 o 
  -4   2  19     4206.82     4204.68    195.18 o 
  -3   2  19     5357.53     4970.91    254.23 o 
  -2   2  19     4070.59     3896.69    230.26 o 
  -1   2  19    10040.79     9186.94    288.96 o 
   0   2  19      105.80      138.04     21.15 o 
   1   2  19     2866.25     2577.61     90.87 o 
   2   2  19      116.06      103.98     41.22 o 
   3   2  19     3359.47     3091.57    172.48 o 
   4   2  19      138.84      105.86     28.84 o 
   5   2  19     2668.32     3200.25    845.65 o 
   6   2  19      721.23      619.23    220.47 o 
  -7   3  19     8794.74     8409.76    434.42 o 
  -6   3  19     1783.65     1731.97    176.53 o 
  -5   3  19     8897.62     9256.81    328.27 o 
  -4   3  19     6572.28     6979.40    269.94 o 
  -3   3  19     7265.69     6827.46    232.24 o 
  -2   3  19     9028.40     8365.23    279.63 o 
  -1   3  19    10300.65     9277.89    230.09 o 
   0   3  19    18335.20    16029.19    412.11 o 
   1   3  19      726.81      669.00    102.18 o 
   2   3  19    19490.43    19084.23    642.05 o 
   3   3  19     3395.54     3302.09    152.12 o 
   4   3  19     8433.81     8449.10    454.98 o 
   5   3  19     2741.08     2538.56    242.30 o 
   6   3  19     5183.88     6455.32    704.53 o 
  -7   4  19     1020.73      824.74    159.37 o 
  -6   4  19     8144.07     7686.89    357.73 o 
  -5   4  19     2548.96     2425.21    162.62 o 
  -4   4  19     6123.73     6032.29    249.69 o 
  -3   4  19     5379.46     5565.05    277.67 o 
  -2   4  19     2220.28     2184.46    118.02 o 
  -1   4  19     6395.55     5627.16    263.38 o 
   0   4  19     1475.35     1348.01     92.86 o 
   1   4  19    11840.10    10675.54    350.44 o 
   2   4  19       81.57       38.14     20.47 o 
   3   4  19    10928.30    11534.42    463.94 o 
   4   4  19     1580.84     1698.08    171.56 o 
   5   4  19     7613.20     7692.48    714.64 o 
   6   4  19     3747.45     5015.62    627.84 o 
  -6   5  19      261.74      290.85     65.28 o 
  -5   5  19     2242.02     2038.40    150.16 o 
  -4   5  19     1932.96     1901.82    136.43 o 
  -3   5  19      990.61     1013.06    137.69 o 
  -2   5  19     3206.53     3290.23    203.85 o 
  -1   5  19       64.65       56.10     13.94 o 
   0   5  19     3605.52     3338.55    396.54 o 
   1   5  19       20.88      -37.22     24.81 o 
   2   5  19     3486.11     3791.40    284.50 o 
   3   5  19      162.94      109.92     46.27 o 
   4   5  19     4792.82     4923.15    317.42 o 
   5   5  19      485.93      591.17    116.15 o 
  -5   6  19     3838.25     3760.11    214.12 o 
  -4   6  19     8495.03     8143.76    385.95 o 
  -3   6  19     8903.25     8861.07    396.47 o 
  -2   6  19     3869.34     3947.61    270.39 o 
  -1   6  19    17566.18    15927.52    876.88 o 
   0   6  19       97.99      103.66    129.86 o 
   1   6  19    15813.44    16897.28    848.80 o 
   2   6  19        3.27      -51.00     56.16 o 
   3   6  19    11892.47    12167.34    529.93 o 
   4   6  19      529.32      396.05     87.68 o 
  -4   7  19       55.26      147.22     62.21 o 
  -3   7  19       35.23       98.49     57.95 o 
  -2   7  19      224.52      256.97    144.50 o 
  -1   7  19       84.05      125.80     53.55 o 
   0   7  19       27.52       27.05     64.04 o 
   1   7  19       32.16       -7.46     69.98 o 
   2   7  19       13.78        2.77     34.26 o 
   3   7  19       21.31       26.53     69.55 o 
  -3   8  19     6792.82     6322.16    635.48 o 
  -2   8  19     3390.81     3008.81    281.64 o 
  -1   8  19    10341.90    11106.91    625.13 o 
   0   8  19      733.50      637.04    142.91 o 
   1   8  19     9069.69    10207.51    977.86 o 
   2   8  19       65.88      103.42     50.19 o 
  -7   0  20    16188.95    16182.37    766.65 o 
  -6   0  20      314.83      474.99    110.06 o 
  -5   0  20    15975.51    16648.79    686.08 o 
  -4   0  20     1882.88     2007.53    144.42 o 
  -3   0  20    11149.20    12469.32    437.35 o 
  -2   0  20     9360.99     9596.72    439.70 o 
  -1   0  20     5074.58     5663.08    267.20 o 
   0   0  20    21291.49    23004.76    627.29 o 
   1   0  20     5243.81     5558.51    288.66 o 
   2   0  20    31629.06    29347.97    927.71 o 
   3   0  20      906.86      986.13    160.25 o 
   4   0  20    22795.90    24385.82   1516.48 o 
   5   0  20      369.63      667.26    196.65 o 
   6   0  20    11405.49    11832.87    984.41 o 
  -7   1  20        4.34       21.26     40.30 o 
  -6   1  20      455.93      644.53     91.07 o 
  -5   1  20      162.51       78.98     35.36 o 
  -4   1  20     1522.97     1573.83     93.99 o 
  -3   1  20      251.76      228.14     31.35 o 
  -2   1  20     1870.12     1994.47     82.93 o 
  -1   1  20     3375.84     3581.15    126.84 o 
   0   1  20      185.68      219.50     34.54 o 
   1   1  20      772.03      867.35     68.06 o 
   2   1  20      164.10      167.43     30.63 o 
   3   1  20     1108.43     1174.70     80.79 o 
   4   1  20       87.08       60.93     26.94 o 
   5   1  20     1089.56     1334.20    286.53 o 
   6   1  20       40.61       -9.63     98.85 o 
  -7   2  20    10922.85    10480.23    489.62 o 
  -6   2  20       92.41      151.25     47.45 o 
  -5   2  20    15513.23    15750.49    561.61 o 
  -4   2  20     3780.35     3770.25    186.74 o 
  -3   2  20    16501.28    15855.76    727.00 o 
  -2   2  20     7051.04     6352.60    276.65 o 
  -1   2  20    16212.84    15164.72    531.23 o 
   0   2  20    15916.05    15452.47    427.14 o 
   1   2  20     2414.83     2084.79    122.76 o 
   2   2  20    15997.00    16236.14    437.70 o 
   3   2  20       27.41       49.26     18.12 o 
   4   2  20    12017.78    11629.36   1132.26 o 
   5   2  20      134.97      296.64    162.57 o 
   6   2  20     9915.35    11070.92    930.90 o 
  -7   3  20      266.42      242.70     91.27 o 
  -6   3  20     5041.81     4704.71    297.32 o 
  -5   3  20      234.37      210.27     44.81 o 
  -4   3  20     5721.78     5764.45    241.43 o 
  -3   3  20     2095.49     2054.57    116.36 o 
  -2   3  20     5980.69     5885.97    175.05 o 
  -1   3  20     3592.91     3443.01    111.35 o 
   0   3  20     3580.33     3247.34    158.45 o 
   1   3  20     6772.49     6160.43    313.14 o 
   2   3  20      852.16      938.50     85.81 o 
   3   3  20    10828.57    12019.47    448.75 o 
   4   3  20       56.01       15.95     32.31 o 
   5   3  20     7926.25     9866.01    845.32 o 
   6   3  20     1840.65     2421.00    435.48 o 
  -6   4  20       20.11      -57.86     49.25 o 
  -5   4  20     5961.97     5690.97    256.84 o 
  -4   4  20      819.36      850.91     89.44 o 
  -3   4  20     6291.35     6791.68    313.61 o 
  -2   4  20     3309.36     3244.43    144.19 o 
  -1   4  20     6749.29     6142.73    245.65 o 
   0   4  20     6291.49     5727.57    495.87 o 
   1   4  20     3653.72     3521.25    412.98 o 
   2   4  20     8290.75     8967.12    392.50 o 
   3   4  20       11.61       60.09     32.38 o 
   4   4  20     5852.09     6267.09    407.41 o 
   5   4  20      319.18      310.94    140.17 o 
  -6   5  20     9230.68     8499.65    376.85 o 
  -5   5  20      117.16      188.42     63.94 o 
  -4   5  20    14002.96    13215.57    450.43 o 
  -3   5  20     3863.10     3980.04    244.58 o 
  -2   5  20     7463.56     7159.19    299.92 o 
  -1   5  20     9496.69     9061.91    543.56 o 
   0   5  20     3225.52     2955.60    283.64 o 
   1   5  20    12492.86    13957.03    693.78 o 
   2   5  20     1019.86     1012.44    130.88 o 
   3   5  20    10993.60    10738.06    472.96 o 
   4   5  20       20.66       -3.00     32.09 o 
   5   5  20     9750.29    10392.19   1350.62 o 
  -5   6  20     1073.61      937.21    152.89 o 
  -4   6  20      145.36       99.03     43.71 o 
  -3   6  20      807.60      900.32    121.98 o 
  -2   6  20      761.62      829.43    131.36 o 
  -1   6  20      108.09       68.31     49.28 o 
   0   6  20     1104.85     1276.29    185.40 o 
   1   6  20      144.66      118.96     71.86 o 
   2   6  20     1279.07     1421.42    168.62 o 
   3   6  20      645.05      570.64    112.15 o 
   4   6  20     1664.07     1382.83    167.70 o 
  -4   7  20     9220.67     8285.68    960.54 o 
  -3   7  20     2254.08     2287.04    204.35 o 
  -2   7  20     9425.30     8522.09    461.19 o 
  -1   7  20     7202.06     7501.67    488.23 o 
   0   7  20     4485.88     4731.27    389.23 o 
   1   7  20     9886.99    10103.03   1195.21 o 
   2   7  20     1621.59     1592.86    188.43 o 
   3   7  20    12284.32    11590.48    855.76 o 
  -7   1  21    10273.41     9864.12    409.94 o 
  -6   1  21      746.01      767.14    102.69 o 
  -5   1  21    15735.73    16345.90    560.92 o 
  -4   1  21        7.45       16.82     18.55 o 
  -3   1  21    20726.13    22054.53    842.37 o 
  -2   1  21     1369.14     1338.38     65.07 o 
  -1   1  21    24352.76    24387.73    563.33 o 
   0   1  21     9794.86    10632.54    268.48 o 
   1   1  21    13916.35    14835.84    431.49 o 
   2   1  21    15402.29    15894.10    671.95 o 
   3   1  21     5455.82     5588.45    512.77 o 
   4   1  21    14725.18    17306.70    877.62 o 
   5   1  21      902.62     1188.87    274.41 o 
   6   1  21    12148.44    12903.89   1029.12 o 
  -7   2  21      844.58      720.13    142.29 o 
  -6   2  21     3153.83     3191.02    241.56 o 
  -5   2  21      119.74      123.20     55.13 o 
  -4   2  21     4546.86     4859.58    243.48 o 
  -3   2  21      707.94      634.19     55.67 o 
  -2   2  21     5373.96     5110.93    204.08 o 
  -1   2  21     2024.35     1865.20     84.37 o 
   0   2  21     3007.16     2844.55    164.55 o 
   1   2  21      683.70      589.00     52.99 o 
   2   2  21     1074.79     1237.33    146.97 o 
   3   2  21     1166.02     1410.42    122.54 o 
   4   2  21      146.12      101.54     87.85 o 
   5   2  21     3640.06     4610.05    566.60 o 
   6   2  21      226.73      476.19    175.59 o 
  -6   3  21      636.14      600.34    103.73 o 
  -5   3  21    10209.92    10228.19    371.25 o 
  -4   3  21       29.97       37.68     23.17 o 
  -3   3  21    13197.41    13034.11    455.07 o 
  -2   3  21      756.56      677.21     54.86 o 
  -1   3  21    11771.50    10889.94    487.65 o 
   0   3  21     4277.48     3829.65    162.40 o 
   1   3  21     7187.37     6692.19    328.85 o 
   2   3  21     8920.02     9188.20    367.62 o 
   3   3  21     1924.67     2136.16    169.89 o 
   4   3  21     9217.13    10552.80   1288.19 o 
   5   3  21      409.58      551.58    207.78 o 
  -6   4  21     7948.32     7656.56    445.95 o 
  -5   4  21       36.33      115.49     34.88 o 
  -4   4  21    11833.68    12138.49    382.93 o 
  -3   4  21      511.58      551.87     68.22 o 
  -2   4  21    10097.25    10110.72    479.80 o 
  -1   4  21     3397.05     3061.55    187.03 o 
   0   4  21     7055.45     7177.32    594.50 o 
   1   4  21     8721.71     8669.78    522.24 o 
   2   4  21     5867.92     6160.19    318.77 o 
   3   4  21    12516.06    13201.91    507.14 o 
   4   4  21      789.18      833.32    167.33 o 
   5   4  21     5989.78     6560.22    840.95 o 
  -5   5  21     3395.19     3138.30    190.00 o 
  -4   5  21       37.85       12.11     17.85 o 
  -3   5  21     3208.52     3556.84    278.90 o 
  -2   5  21     1079.78     1242.74    126.80 o 
  -1   5  21     3532.97     3204.91    227.27 o 
   0   5  21     2079.99     2161.91    516.51 o 
   1   5  21     1829.96     1627.45    224.42 o 
   2   5  21     2969.94     2885.43    227.21 o 
   3   5  21      162.36      209.09     59.25 o 
   4   5  21     2672.96     3114.41    343.27 o 
  -5   6  21     1224.08     1208.37    193.46 o 
  -4   6  21    14432.50    13674.53    796.90 o 
  -3   6  21      387.63      444.87     81.24 o 
  -2   6  21    10933.00    11606.91    614.13 o 
  -1   6  21     2241.71     2450.81    282.59 o 
   0   6  21     7425.78     8997.70    780.56 o 
   1   6  21     5174.61     5559.81    432.34 o 
   2   6  21     3267.24     3312.55    257.31 o 
   3   6  21     7594.13     7563.42    410.63 o 
  -3   7  21       16.47      140.82    117.60 o 
  -2   7  21        1.07       83.50     89.34 o 
  -1   7  21       11.22      -21.74     59.80 o 
   0   7  21        8.92      -18.62     56.48 o 
   1   7  21        1.66      -49.86    126.86 o 
   2   7  21       50.77      171.99    128.02 o 
  -7   0  22     5678.27     5713.57    428.49 o 
  -6   0  22     2182.30     1942.78    229.50 o 
  -5   0  22     9818.12    10382.48    523.34 o 
  -4   0  22     1981.61     2073.04    149.96 o 
  -3   0  22    18122.76    20058.75    740.81 o 
  -2   0  22     5359.23     5371.79    237.39 o 
  -1   0  22    41878.16    44677.60   1667.18 o 
   0   0  22     1165.18     1398.60    127.90 o 
   1   0  22    20486.61    22480.17    632.90 o 
   2   0  22     9047.91     8523.39    458.68 o 
   3   0  22     9337.15     9742.18   1155.87 o 
   4   0  22    10256.26    11945.50    903.89 o 
   5   0  22     3730.43     4064.24    535.47 o 
  -7   1  22      296.76      254.33    100.26 o 
  -6   1  22     1292.98     1242.25    128.72 o 
  -5   1  22       10.88       -5.70     26.73 o 
  -4   1  22     1060.20     1144.69     83.50 o 
  -3   1  22       49.99       99.15     27.84 o 
  -2   1  22     2708.45     2754.53     87.14 o 
  -1   1  22       22.37       73.92     27.70 o 
   0   1  22      974.43     1007.53     74.37 o 
   1   1  22      596.01      625.89     60.11 o 
   2   1  22      173.02      180.87     43.15 o 
   3   1  22      298.90      613.49    112.10 o 
   4   1  22       18.45      -79.74    118.49 o 
   5   1  22      928.05     1365.22    297.25 o 
  -6   2  22     5500.99     5293.59    318.64 o 
  -5   2  22    12210.67    11926.14    427.78 o 
  -4   2  22     2107.08     2171.91    144.17 o 
  -3   2  22    18783.36    18673.29    468.78 o 
  -2   2  22     1051.70      900.78     59.35 o 
  -1   2  22    13776.28    12378.03    600.45 o 
   0   2  22     3748.39     3621.98    201.46 o 
   1   2  22    12262.57    12348.65    390.87 o 
   2   2  22     5499.53     6035.94    335.67 o 
   3   2  22     6698.74     7645.83    743.75 o 
   4   2  22     7250.04     7952.35    516.16 o 
   5   2  22     3479.99     4478.11    557.37 o 
  -6   3  22     2815.03     2661.52    221.91 o 
  -5   3  22     1901.87     1733.04    145.76 o 
  -4   3  22     4802.81     4787.19    222.08 o 
  -3   3  22      213.26      194.70     39.87 o 
  -2   3  22     4451.25     4156.51    228.71 o 
  -1   3  22       56.89       29.22     16.16 o 
   0   3  22     6904.96     6681.65    283.49 o 
   1   3  22      523.26      498.21    112.88 o 
   2   3  22     7626.78     7731.43    485.27 o 
   3   3  22     3096.28     3452.60    323.54 o 
   4   3  22     2196.31     2275.04    273.71 o 
   5   3  22     4766.04     5785.44    643.93 o 
  -6   4  22     2373.63     1984.97    222.80 o 
  -5   4  22     4098.99     3883.77    211.87 o 
  -4   4  22      603.15      541.46     70.21 o 
  -3   4  22     6127.61     6285.50    246.68 o 
  -2   4  22        0.59       46.69     24.51 o 
  -1   4  22     7833.96     7895.71    641.18 o 
   0   4  22      303.08      306.15     94.27 o 
   1   4  22     7207.99     7329.85    494.10 o 
   2   4  22     1655.55     2044.75    254.61 o 
   3   4  22     4265.86     4699.69    396.09 o 
   4   4  22     3356.42     3581.51    358.08 o 
   5   4  22     1215.45     1362.93    340.08 o 
  -5   5  22     2435.41     2522.42    262.47 o 
  -4   5  22    10772.08    10432.13    912.20 o 
  -3   5  22       54.80       22.06     54.10 o 
  -2   5  22    11935.65    12787.17    617.06 o 
  -1   5  22      543.93      629.88    174.96 o 
   0   5  22     9886.47    11854.39   1357.79 o 
   1   5  22     2322.37     2567.64    309.15 o 
   2   5  22    10665.17    10884.65    625.57 o 
   3   5  22     6918.59     7232.27    518.08 o 
   4   5  22     5045.10     5768.16    533.48 o 
  -4   6  22       14.15       63.27     75.63 o 
  -3   6  22     1082.22      955.55    153.93 o 
  -2   6  22      230.05      417.69    130.81 o 
  -1   6  22     2783.28     2716.57    372.20 o 
   0   6  22      175.13       65.74    168.91 o 
   1   6  22     1240.07     1267.12    341.37 o 
   2   6  22      492.82      542.58    217.95 o 
   3   6  22      258.41      337.10    183.32 o 
  -3   7  22      665.76      640.65    176.09 o 
  -2   7  22    11602.37    10659.20    776.53 o 
  -1   7  22       41.78       96.81    187.79 o 
   0   7  22    11818.66    12713.27    694.22 o 
  -6   1  23     7422.31     7065.52    321.83 o 
  -5   1  23     6763.34     6720.93    293.09 o 
  -4   1  23     6640.53     6854.99    237.32 o 
  -3   1  23    15383.44    16383.05    392.72 o 
  -2   1  23     3843.25     3694.93    113.83 o 
  -1   1  23    23680.59    25028.73    582.02 o 
   0   1  23       24.27      107.79     26.18 o 
   1   1  23    19586.18    21637.71    646.16 o 
   2   1  23      841.26     1120.10    125.78 o 
   3   1  23    16226.91    18743.54   1061.15 o 
   4   1  23     2794.19     3464.89    268.32 o 
   5   1  23    11163.87    13115.90    993.15 o 
  -6   2  23     1178.73     1127.32    202.49 o 
  -5   2  23     2292.71     2401.05    198.14 o 
  -4   2  23     2281.37     2358.41    150.63 o 
  -3   2  23      706.20      658.00     68.72 o 
  -2   2  23     2855.02     2781.09    242.54 o 
  -1   2  23       13.99       50.11     18.82 o 
   0   2  23     3499.35     3719.38    193.44 o 
   1   2  23      270.58      401.49     68.66 o 
   2   2  23     3317.21     3835.69    266.28 o 
   3   2  23      412.17      322.07     82.99 o 
   4   2  23     1892.72     2318.67    269.32 o 
   5   2  23     1114.65     1317.16    312.57 o 
  -6   3  23     5878.96     5360.12    398.54 o 
  -5   3  23     3399.64     3252.01    230.25 o 
  -4   3  23     4555.97     4293.61    209.78 o 
  -3   3  23     7018.61     7097.86    354.00 o 
  -2   3  23     1127.94     1165.15    187.72 o 
  -1   3  23    11316.69    11345.40    330.22 o 
   0   3  23       32.74       82.94     23.13 o 
   1   3  23    12045.57    12614.19    625.19 o 
   2   3  23      792.91     1133.90    176.79 o 
   3   3  23     6990.34     7609.87    498.88 o 
   4   3  23     3004.04     3420.63    340.68 o 
  -5   4  23     4026.09     3674.86    290.89 o 
  -4   4  23     6572.13     6306.48    324.23 o 
  -3   4  23     1467.57     1486.06    136.47 o 
  -2   4  23     9333.64     9965.31    909.30 o 
  -1   4  23      686.39      532.43    154.81 o 
   0   4  23    12343.00    13112.48    649.88 o 
   1   4  23       26.72       27.98     38.27 o 
   2   4  23     9930.38    10450.48    786.94 o 
   3   4  23     2065.79     2566.89    287.25 o 
   4   4  23     4543.93     4972.98    428.94 o 
  -5   5  23     1157.90      612.64    167.38 o 
  -4   5  23      817.47      730.53    136.72 o 
  -3   5  23     2511.03     2576.96    259.27 o 
  -2   5  23      377.57      491.10    167.50 o 
  -1   5  23     2957.39     2977.43    294.05 o 
   0   5  23        1.67      -59.85     78.24 o 
   1   5  23     3083.97     3399.20    426.43 o 
   2   5  23      112.38      190.32    137.58 o 
   3   5  23     2721.94     3023.71    333.44 o 
  -4   6  23     7644.89     5976.36    537.89 o 
  -3   6  23     3272.95     2863.86    286.41 o 
  -2   6  23    11856.62    11169.01    803.25 o 
  -1   6  23      874.13      949.66    178.77 o 
   0   6  23    11726.75    12022.28    661.08 o 
   1   6  23        8.75       37.58     49.77 o 
   2   6  23    14823.24    15173.80   1607.61 o 
  -2   7  23       46.60       99.12     66.33 o 
  -6   0  24    12849.05    11108.18    848.21 o 
  -5   0  24     2721.88     2544.97    244.55 o 
  -4   0  24    13176.76    13749.20    893.82 o 
  -3   0  24     9657.74    10307.37    760.74 o 
  -2   0  24     7924.05     8431.15    472.42 o 
  -1   0  24    13741.86    14489.29    507.48 o 
   0   0  24     3882.41     4379.97    234.34 o 
   1   0  24    19742.65    23740.89    861.88 o 
   2   0  24       51.80       88.90     55.64 o 
   3   0  24    15548.47    17943.44   2664.08 o 
   4   0  24      708.10      949.45    256.18 o 
  -6   1  24        3.00        6.01     38.65 o 
  -5   1  24     1108.45     1168.19    138.96 o 
  -4   1  24       24.83       -4.31     25.96 o 
  -3   1  24      274.38      389.70     51.43 o 
  -2   1  24      157.40      200.92     45.55 o 
  -1   1  24      316.53      414.25     64.31 o 
   0   1  24     1319.40     1489.67    137.47 o 
   1   1  24       11.03       83.31     45.85 o 
   2   1  24     1993.87     2192.61    162.63 o 
   3   1  24      157.46      363.60     87.17 o 
   4   1  24      379.82      364.20    110.79 o 
  -6   2  24     9704.71     9141.43    538.45 o 
  -5   2  24      801.59      764.68    139.89 o 
  -4   2  24    12115.66    11162.26    455.93 o 
  -3   2  24     5926.40     5986.04    406.22 o 
  -2   2  24    10480.16    10270.95    905.72 o 
  -1   2  24    16621.82    17166.77    477.30 o 
   0   2  24     1885.52     2011.32    140.43 o 
   1   2  24    13055.15    13725.88    611.63 o 
   2   2  24      155.24      139.77     66.60 o 
   3   2  24    12991.10    15250.75   1061.72 o 
   4   2  24      505.49      419.70    127.67 o 
  -5   3  24     3216.59     3380.38    325.07 o 
  -4   3  24     1844.92     1720.03    220.95 o 
  -3   3  24     1964.36     1842.20    218.62 o 
  -2   3  24     2823.92     2872.93    340.06 o 
  -1   3  24     1609.19     1929.59    432.65 o 
   0   3  24     3570.43     4027.55    504.77 o 
   1   3  24      647.29      691.23    137.29 o 
   2   3  24     4646.70     5159.50    397.82 o 
   3   3  24        5.41       16.47    166.89 o 
   4   3  24     4252.27     5365.07    461.56 o 
  -5   4  24      776.74      515.36    193.39 o 
  -4   4  24     3537.69     3265.84    317.86 o 
  -3   4  24     1882.74     1707.70    210.98 o 
  -2   4  24     1438.23     1511.02    197.50 o 
  -1   4  24     3515.83     3180.60    298.35 o 
   0   4  24      600.51      336.37     95.72 o 
   1   4  24     6672.35     7598.94    495.41 o 
   2   4  24      238.99      387.91    115.23 o 
   3   4  24     6444.27     7495.73    517.47 o 
   4   4  24       78.80       65.42     69.33 o 
  -4   5  24     3450.25     2806.39    276.97 o 
  -3   5  24     6976.43     6840.40    445.99 o 
  -2   5  24     8187.07     8459.87    841.23 o 
  -1   5  24     3323.18     3579.83    329.87 o 
   0   5  24     9448.79    10049.80    588.23 o 
   1   5  24     1183.55     1242.13    195.69 o 
   2   5  24    10045.55    11022.20    758.93 o 
   3   5  24        7.38       38.52     59.73 o 
  -3   6  24      784.38      839.44    204.55 o 
  -2   6  24      454.16      438.38    164.03 o 
  -1   6  24      692.35      728.89    165.08 o 
   0   6  24      233.25      225.97    103.00 o 
   1   6  24      472.68      523.75    136.86 o 
  -6   1  25    13320.78    12317.73    649.02 o 
  -5   1  25       79.10      178.03     74.61 o 
  -4   1  25    15651.25    15195.12    677.88 o 
  -3   1  25     3232.08     3153.66    173.22 o 
  -2   1  25    11930.33    12489.11    515.95 o 
  -1   1  25     7594.43     7778.78    289.52 o 
   0   1  25     7684.87     8448.73    311.15 o 
   1   1  25    10715.75    11714.36    461.48 o 
   2   1  25     2945.41     3109.77    235.70 o 
   3   1  25    13292.84    15614.53   1007.10 o 
   4   1  25      242.49      258.55     74.59 o 
  -5   2  25     2507.56     2582.72    264.95 o 
  -4   2  25       88.16      105.61     80.41 o 
  -3   2  25      767.59      672.43     93.17 o 
  -2   2  25       47.20       74.59     41.25 o 
  -1   2  25     1411.09     1441.32     96.38 o 
   0   2  25     1703.13     1859.53    136.18 o 
   1   2  25      867.92      961.05    103.32 o 
   2   2  25     4452.53     5174.61    382.66 o 
   3   2  25      157.47      127.68     69.02 o 
   4   2  25     3039.04     3292.83    589.04 o 
  -5   3  25       11.93       15.69     50.15 o 
  -4   3  25     7425.23     6523.38    324.84 o 
  -3   3  25      905.13      718.41    179.60 o 
  -2   3  25     9187.27     8630.94    563.76 o 
  -1   3  25     5721.74     5263.81    375.50 o 
   0   3  25     3328.03     3505.83    305.12 o 
   1   3  25     7040.89     7944.81    489.56 o 
   2   3  25     1924.83     2169.13    254.69 o 
   3   3  25     7543.72     8862.08    551.34 o 
   4   3  25      496.75      457.61    190.76 o 
  -4   4  25      422.30      397.60     98.52 o 
  -3   4  25    10775.18    10832.69    967.30 o 
  -2   4  25     4146.78     4350.04    346.19 o 
  -1   4  25     8077.00     8256.69    504.39 o 
   0   4  25     5768.38     5984.62    429.23 o 
   1   4  25     3572.03     3983.61    350.96 o 
   2   4  25     7354.13     8565.77    546.12 o 
   3   4  25      354.19      503.51    125.90 o 
  -4   5  25     3162.52     2425.21    343.64 o 
  -3   5  25      231.88      188.58    114.43 o 
  -2   5  25     1646.82     1686.16    216.33 o 
  -1   5  25      446.68      347.03    102.90 o 
   0   5  25     1556.85     1616.96    464.77 o 
   1   5  25      999.16      886.54    168.10 o 
   2   5  25     1175.76     1201.67    201.59 o 
  -2   6  25     2053.74     2049.43    339.28 o 
  -1   6  25     6967.10     5858.23    610.58 o 
   0   6  25     6426.20     6420.51    667.05 o 
  -5   0  26     1893.30     1498.37    294.87 o 
  -4   0  26    12704.06    11309.51    820.10 o 
  -3   0  26       60.96       63.01     37.24 o 
  -2   0  26    16798.45    18200.02   1311.91 o 
  -1   0  26     1857.51     1896.94    150.02 o 
   0   0  26    16584.97    18479.75   1801.88 o 
   1   0  26     3197.19     3857.03    300.81 o 
   2   0  26     9451.76    10106.05    992.17 o 
   3   0  26     8140.70     8509.87    923.13 o 
   4   0  26     1379.57     1524.01    317.49 o 
  -5   1  26      336.22      255.47     81.91 o 
  -4   1  26      143.90       67.40     39.18 o 
  -3   1  26     1593.75     1600.54    145.06 o 
  -2   1  26      432.14      524.72     72.36 o 
  -1   1  26     1505.04     1431.24    103.20 o 
   0   1  26      893.29      957.22     99.77 o 
   1   1  26      505.07      556.39     78.88 o 
   2   1  26      584.59      774.56     98.13 o 
   3   1  26      147.93       51.91     36.71 o 
   4   1  26       80.10       29.89     56.93 o 
  -5   2  26     1149.38     1075.30    169.13 o 
  -4   2  26    14224.46    13843.74    641.76 o 
  -3   2  26        0.64      -27.15     29.47 o 
  -2   2  26    13676.81    13900.03    609.37 o 
  -1   2  26     1670.22     1594.47    144.83 o 
   0   2  26     9694.04    10822.91    448.55 o 
   1   2  26     6266.09     6730.37    429.48 o 
   2   2  26     6374.15     6976.07    454.44 o 
   3   2  26     8163.18     8528.69    969.74 o 
   4   2  26     3200.85     2888.36    444.59 o 
  -4   3  26       24.02      -12.24     56.25 o 
  -3   3  26     3363.71     3179.73    364.23 o 
  -2   3  26       69.35       27.17     46.43 o 
  -1   3  26     4365.17     4115.13    332.29 o 
   0   3  26      742.10     1030.21    164.15 o 
   1   3  26     3709.11     4352.58    354.15 o 
   2   3  26     2985.49     3407.05    322.39 o 
   3   3  26     1538.29     1547.72    221.84 o 
  -4   4  26     4523.52     3849.69    334.20 o 
  -3   4  26        0.10        6.61     39.82 o 
  -2   4  26     5016.84     4885.03    373.22 o 
  -1   4  26      298.42      191.55     76.84 o 
   0   4  26     3104.78     3404.86    314.94 o 
   1   4  26      592.62      660.79    140.02 o 
   2   4  26     3635.24     4029.29    366.78 o 
   3   4  26     3636.91     4087.98    556.80 o 
  -3   5  26    10131.16     8518.63    901.29 o 
  -2   5  26      364.84      315.14    152.09 o 
  -1   5  26     9909.87     9957.45    589.18 o 
   0   5  26     1819.33     1755.42    351.02 o 
   1   5  26     5306.68     5441.30    437.21 o 
  -5   1  27     4135.57     3551.58    323.60 o 
  -4   1  27    11681.42    10547.13    559.67 o 
  -3   1  27      412.73      318.41     64.93 o 
  -2   1  27    12876.07    12799.86    383.21 o 
  -1   1  27       36.03       66.61     52.56 o 
   0   1  27    12938.84    14108.29    574.94 o 
   1   1  27      727.90      809.17     93.27 o 
   2   1  27    11753.66    13959.63    739.89 o 
   3   1  27     4081.15     4412.84    316.19 o 
  -4   2  27      394.64      308.60    128.93 o 
  -3   2  27     4336.47     4021.05    306.98 o 
  -2   2  27       17.98       55.03     86.73 o 
  -1   2  27     3073.04     2845.39    259.19 o 
   0   2  27       22.39      179.08     93.53 o 
   1   2  27     2934.16     3007.11    280.58 o 
   2   2  27      607.04      577.12    134.26 o 
   3   2  27     2128.34     2332.09    268.35 o 
  -4   3  27     5818.60     5086.04    575.49 o 
  -3   3  27     1907.58     1424.80    214.86 o 
  -2   3  27     9639.91     8980.40    500.87 o 
  -1   3  27        3.50       50.53     99.98 o 
   0   3  27     8391.98     8894.67    518.17 o 
   1   3  27     1220.96     1312.70    199.70 o 
   2   3  27     6128.29     6288.39    449.24 o 
   3   3  27     2456.68     2801.59    439.62 o 
  -3   4  27     2782.30     2461.73    416.49 o 
  -2   4  27     1802.40     1602.04    212.12 o 
  -1   4  27     8291.59     8273.48    515.98 o 
   0   4  27      149.63       51.75     55.09 o 
   1   4  27     7005.95     7465.63    500.97 o 
   2   4  27     1776.13     1985.01    364.27 o 
  -2   5  27     2280.86     2209.23    364.95 o 
  -1   5  27      161.36      -30.68     42.11 o 
   0   5  27     2823.84     2879.29    308.02 o 
  -4   0  28     7175.23     6135.70    586.65 o 
  -3   0  28     4228.49     3960.76    420.62 o 
  -2   0  28     8249.13     8400.83    663.05 o 
  -1   0  28     1241.94     1359.12    166.01 o 
   0   0  28    11288.10    12259.74    662.36 o 
   1   0  28       15.01       87.44     47.77 o 
   2   0  28    14360.53    15794.68   1403.91 o 
   3   0  28      753.77      602.89    203.40 o 
  -4   1  28      730.34      628.47    132.56 o 
  -3   1  28      785.64      752.08    122.36 o 
  -2   1  28      575.97      618.63     87.96 o 
  -1   1  28     1048.49     1136.79    110.23 o 
   0   1  28        2.96      180.25     57.28 o 
   1   1  28      695.37      804.50    114.35 o 
   2   1  28       46.42      122.93     63.92 o 
   3   1  28      598.05      619.49    135.33 o 
  -4   2  28     4029.55     4041.03    500.79 o 
  -3   2  28     3903.94     3465.75    286.70 o 
  -2   2  28     8114.17     7852.04    441.00 o 
  -1   2  28     2121.02     2286.76    237.12 o 
   0   2  28    10718.17    10145.99    550.04 o 
   1   2  28      693.46      904.23    151.79 o 
   2   2  28    11623.07    12162.15    633.67 o 
   3   2  28      496.48      500.43    178.21 o 
  -3   3  28     3910.05     3475.60    426.61 o 
  -2   3  28      873.43      767.28    135.98 o 
  -1   3  28     5118.93     4824.50    370.60 o 
   0   3  28      379.13      408.76    147.67 o 
   1   3  28     5268.25     5344.45    402.01 o 
   2   3  28       93.73      238.10    116.04 o 
  -2   4  28     4249.35     3650.34    468.54 o 
  -1   4  28      759.32      811.76    161.04 o 
   0   4  28     5528.07     5356.67    412.63 o 
   1   4  28       22.34       76.92     67.29 o 
  -3   1  29     8796.53     7859.38    639.18 o 
  -2   1  29     4270.17     4009.97    292.47 o 
  -1   1  29     5063.20     4782.50    276.29 o 
   0   1  29     8061.01     7990.31    375.92 o 
   1   1  29     2048.03     2345.16    202.77 o 
   2   1  29    12099.56    13247.08    680.99 o 
  -3   2  29      693.48      520.98    172.26 o 
  -2   2  29     1756.46     1802.39    205.30 o 
  -1   2  29     1350.84     1381.14    185.95 o 
   0   2  29     1215.61     1370.84    187.10 o 
   1   2  29     1632.15     1671.52    213.08 o 
   2   2  29      175.85      326.01    152.17 o 
  -2   3  29     3737.80     3658.14    311.14 o 
  -1   3  29     3539.20     3486.23    313.52 o 
   0   3  29     6726.20     6563.15    630.16 o 
   1   3  29     1106.51      972.88    172.38 o 
  -2   0  30     1297.88      898.39    189.80 o 
  -1   0  30     7896.62     7677.73    442.56 o 
   0   0  30     4060.63     4141.43    454.35 o 
   1   0  30     5383.75     5993.45    580.63 o 
  -2   1  30     1349.94     1169.64    156.90 o 
  -1   1  30      396.85      474.85     85.77 o 
   0   1  30      838.49      889.24    153.51 o 
   1   1  30      264.29      376.97     82.99 o 
  -2   2  30      794.13      835.73    142.43 o 
  -1   2  30     8498.32     8221.70    477.16 o 
   0   2  30     3540.10     3393.83    298.31 o 
                                                 
